# Supplementary material for: The arabinose transporter MtLat-1 is involved in hemicellulase repression as a pentose transceptor in Myceliophthora thermophila
Source: Biotechnol Biofuels Bioprod. 2023 Mar 25;16:51. doi: 10.1186/s13068-023-02305-3 (PMC10040116; doi:10.1186/s13068-023-02305-3)
Supplement: Supplementary file 1 — Additional file 1. Table S1: List of PCR primers used in this study. Table S2: Profiles of RNA-Seq reads mapped to the genome of M. thermophila. Table S3: Transcriptomic profiles of 26 sugar transporters with robust expression levels (RPKM > 20) in at least one tested condition. Table S4: Genes showing significantly different transcriptional levels in strain ∆Mtlat-1 compared with the WT when grown on 1 × VMM with 2% arabinan for 4 days. Table S5: Transcriptomic profiles of genes encoding major hemicellulases from RNA-Seq data when grown on 1 × VMM with 2% arabinan. Table S6: Gene ontology (GO) analysis of up-regulated genes in strain ΔMtlat-1 compared with the WT when grown on 1 × VMM with 2% arabinan for 4 days. Table S7: Transcriptomic profiles of transcription factor genes with significantly upregulated expression levels in WT M. thermophila grown on l-arabinose, d-xylose, or d-glucose, compared with that under no carbon. Table S8: Genes showing significantly different transcriptional levels in strain ∆Mtara-1 compared with the WT strain when grown on 2% arabinan for the induction of 4 h. [file 13068_2023_2305_MOESM1_ESM.xlsx]

## Sheet: Table S1
Table S1. List of PCR primers used in this study.
Name	Prime sequence (5’-3’)	Notes
Construction of expression vector
Mtlat1-up-F	GCTACTCTCACACACTATGATGTA	Cloning of full Mtlat-1 gene fragment
Mtlat1-dn-R	ACATAATTAATACTCAATTAC
Mtlat-oe-F	AAGTCGCCAGTTTCGTTCTTCAGAATGAAGCTGCCCACGATTTA	Construction of Mtlat-1-gfp overexpression vector
Mtlatg-oe-R	GGTGAACAGCTCCTCGCCCTTGCTCACCATAACCTTCTCCTGCTCGCCGA
GFP-F	CTCCGTCGGCGAGCAGGAGAAGGTTATGGTGAGCAAGGGCGAGG
GFP-R	ATTTCAGTAACGTTAAGTGGATCCGAATTCTTACTTGTACAGCTC
Construction of sgRNA expressing plasmids
U6p-F	AGGATCGGTGGAGTGAAGTTCGGAA	Cloning of U6 promotor
U6p-Mtara1-R	TTCTAGCTCTAAAACGGCAACGACTGCATTTGGGCGAGGAAAGAAAGAAAAGAAG	Cloning of U6 promotor
U6p-Mtpdr1-R	TCTAGCTCTAAAACCTGTTTGCACAGCTCGCACCGAGGAAAGAAAGAAAAGAAGAG	Cloning of U6 promotor
U6p-Mtpdr2-R	TCTAGCTCTAAAACCATGGTCGTAGGGCTGAACCGAGGAAAGAAAGAAAAGAAGAG	Cloning of U6 promotor
U6p-2300935-R	TCTAGCTCTAAAAC TCAACCACATCGCAGCGTACGAGGAAAGAAAGAAAAGAAGAG	Cloning of U6 promotor
U6p-Mtlat1-R	TCTAGCTCTAAAACCGGTAGGGTTGTTGAAGTACGAGGAAAGAAAGAAAAGAAGAG	Cloning of U6 promotor
g-Mtara1-F	CTTTCTTTCCTCGCCCAAATGCAGTCGTTGCCGTTTTAGAGCTAGAAATAGCA	Mtara-1-gRNA5’
g-Mtpdr1-F	TTTCTTTCTTTCCTCGGTGCGAGCTGTGCAAACAGGTTTTAGAGCTAGAAATAGCA	Mtpdr-1-gRNA5’
g-Mtpdr2-F	TTCTTTCTTTCCTCGGTTCAGCCCTACGACCATGGTTTTAGAGCTAGAAATAGCAA	Mtpdr-2-gRNA5’
g-2300935-F	TTTCTTTCTTTCCTC GTACGCTGCGATGTGGTTGAGTTTTAGAGCTAGAAATAGCA	2300935-gRNA5’
g-Mtlat1-F	TTTCTTTCTTTCCTCGTACTTCAACAACCCTACCGGTTTTAGAGCTAGAAATAGCA	Mtlat-1-gRNA5’
gRNA-R	AAAAAGCACCGACTCGGTGCCACTT	gRNA3’
Donor DNA construction
Neo-F	CGACGTTAACTGATATTGAAGGA	Cloning of PtrpC-neo
Neo-R	TCAGAAGAACTCGTCAAGAA	Cloning of PtrpC-neo
DMtara1-5’-F	GTGGAGTGGGCGCTTACACAGTACACGAGGACTTCAAACCACGCCTTACCGAGCGAC	Mtara-1-upstream
DMtara1-5’-R	CAAAAAATGCTCCTTCAATATCAGTTAACGTCGGCACTTTTTCTTCTGAACGAA	Mtara-1-upstream
DMtara1-3’-F	CCTTCTATCGCCTTCTTGACGAGTTCTTCTGATAAGAGGAGACGGGCAACCCCTTC	Mtara-1-downstream
DMtara1-3’-R	GTCATGTGATTGTAATCGACCGACGGAATTGAGGATCATTGCCGCTGCCAAGTCGAC	Mtara-1-downstream
DMtpdr1-5’-F	GAGTGGGCGCTTACACAGTACACGAGGACTTGAAGTAGCAAAGGCCTTGCATC	Mtpdr-1-upstream
DMtpdr1-5’-R	AGCCCAAAAAATGCTCCTTCAATATCAGTTAACGTCGGCCTGGGCGCCAATCGCGCGA	Mtpdr-1-upstream
DMtpdr1-3’-F	CTTCTATCGCCTTCTTGACGAGTTCTTCTGATAATCGAGTTCACGCCGAGATTCTC	Mtpdr-1-downstream
DMtpdr1-3’-R	GTCATGTGATTGTAATCGACCGACGGAATTGAGGATCCGTCTCGACTCCTCCTCGAT	Mtpdr-1-downstream
DMtpdr2-5’-F	TGTGGAGTGGGCGCTTACACAGTACACGAGGACTTCTCACCGAGTCGGCAAATAC	Mtpdr-2-upstream
DMtpdr2-5’-R	CCAAAAAATGCTCCTTCAATATCAGTTAACGTCGTTGCGACTACGGTCTCGAATAC	Mtpdr-2-upstream
DMtpdr2-3’-F	CGCCTTCTATCGCCTTCTTGACGAGTTCTTCTGATAAATGTATTGGAGGCCCTTCTGAA	Mtpdr-2-downstream
DMtpdr2-3’-R	TCATGTGATTGTAATCGACCGACGGAATTGAGGATACAGGACATGAAACGGTCGAG	Mtpdr-2-downstream
D2300935-5’-F	GGAGTGGGCGCTTACACAGTACACGAGGACTTCACCAAGGGACTCATGCCAA	2300935-upstream
D2300935-5’-R	CCAAAAAATGCTCCTTCAATATCAGTTAACGTCGGGCCCTACACGATACGCAGG	2300935-upstream
D2300935-3’-F	TCTATCGCCTTCTTGACGAGTTCTTCTGATAACTGCCCGTTTCGCTCTTTC	2300935-downstream
D2300935-3’-R	GTGATTGTAATCGACCGACGGAATTGAGGATGCCGATGCCGCCGCGGAC	2300935-downstream
DMtlat1-5’-F	ATGTGGAGTGGGCGCTTACACAGTACACGAGGACTTGTTCCTTCCAGGAGAGAGGGT	Mtlat-1-upstream
DMtlat1-5’-R	CCAAAAAATGCTCCTTCAATATCAGTTAACGTCGCTCCGTGTCGCCTTGTTCCTTG	Mtlat-1-upstream
DMtlat1-3’-F	ATCGCCTTCTATCGCCTTCTTGACGAGTTCTTCTGAGGAGAAGGTTTAATTAATATT	Mtlat-1-downstream
DMtlat1-3’-R	GTCATGTGATTGTAATCGACCGACGGAATTGAGGATGGTATCGCCGAGAGCTCCTGG	Mtlat-1-downstream
PCR analysis of gene disruption
Mtara1-out-F	GGACAAACCGGCTGACAGAT	Detecting Mtara-1 disruption
Mtara1-out-R	CTGTCCTGGATCAACTGAGCAA	Detecting Mtara-1 disruption
Mtpdr1-out-F	TCCCCTTCCGATCCCGAGATT	Detecting Mtpdr-1 disruption
Mtpdr1-out-R	TCGGCAGGAGCAAGGTGAGAT	Detecting Mtpdr-1 disruption
Mtpdr2-out-F	GTCCAAGGCGGATCCATCTCTA	Detecting Mtpdr-2 disruption
Mtpdr2-out-R	ACTCGCTGCCGGCTGAGTGAA	Detecting Mtpdr-2 disruption
2300935-out-F	CCAAGAAGCGCATGTCAGGAT	Detecting 2300935 disruption
2300935-out-R	GGCTTCGTGAGATTGGCGGTGAT	Detecting 2300935 disruption
Mtlat1-out-F	CCCGGAGCCTTCTGGATTTCT	Detecting Mtlat-1 disruption
Mtlat1-out-R	CTTCCACCACCTCTGCACAT	Detecting Mtlat-1 disruption
RT-PCR analysis
actin-F	TGCCCATCTACGAGGGTTTC	Detecting actin gene
actin-R	TTGATGTCACGGACAATTTCAC
qmtlat-F	ATGAGCAACTGGGTCTTCA	Detecting Mtlat-1
qmtlat-R	AGCGTCTTGCCGCACGTCTC
EMSA analysis
Mtara1-emas-F	CCAAAATCGGATCTGGTTCCGCGTGGATCCATGCGATCACGAGGCGGTACGAAG	Construction of Mtara-1-GST expression vector
Mtara1-emas-R	CTAGTGGTGGTGGTGGTGGTGCTCGAGCTGCTGGAGACCATGAGGGCTGCTG
Mtla1t-P1-F	GAGCCAAAAACTGCCTCCTT	Amplification of Mtlat-1 probe 1
Mtla1t-P1-R	GATCATCCCCCTGACAGACT
Mtla1t-P1-F	GAGACGAACTGCTTGCAGCTA	Amplification of Mtlat-1 probe 2
Mtla1t-P1-R	GCTCGAGATGCCGTCACTACA
Construction of plasmids in S. cerevisiae
ScMtlat-F	CTTTTTACAACAAATATAAAACAACTAGTGGATCCATGAAGCTGCCCACGATTTAC	Construction of Mtara-1 and Mtara-1-GFP expression vector
ScMtlat-R	GTATCGATAAGCTTGATATCGAATTCTTAAACCTTCTCCTGCTCGCCG
ScMtlat-gfp-R	GGACGAGCTGTACAAGTAGAACCTTCTCCTGCTCGCCGACGG
ScGFP-F	CTTGCTCACACTACCACTACCTAAGAATTCGATATCAAGCTTATCGATA
ScGFP-R	CCGTCGGCGAGCAGGAGAAGGTTCTACTTGTACAGCTCGTCC
ScMtlatM-F	CCAAGGCCGAGAAGCTCGGCTCCATCGTCATCATCCAGCA	Mutation of R136L in MtLat-1
ScMtlatM-F	ACGATGGAGCCGAGCTTCTCGGCCTTGGCGAT

## Sheet: Table S2
Table S2. Profiles of RNA-Seq reads mapped to the genome of M. thermophila.
GeneID	Description	WT_NoCarbon_4h_1	WT_NoCarbon_4h_2	WT_glucose_4h_1	WT_glucose_4h_2	WT_xylose_4h_1	WT_xylose_4h_2	WT_arabinose_4h_1	WT_arabinose_4h_2	WT_arabinan_2d_1	WT_arabinan_2d_2	WT_arabinan_4d_1	WT_arabinan_4d_2	∆MtLat-1_arabinan_2d_1	∆MtLat-1_arabinan_2d_2	∆MtLat-1_arabinan_4d_1	∆MtLat-1_arabinan_4d_2	∆Mtara-1_arabinose_4h_1	∆Mtara-1_arabinose_4h_2	∆Mtara-1_xylose_4h_1	∆Mtara-1_xylose_4h_2	∆Mtara-1_arabinan_4h_1	∆Mtara-1_arabinan_4h_2	WT_arabinan_4h_1	WT_arabinan_4h_2
Mycth_100011		1.92337	1.02298	0.182637	0.183168	0.619962	1.01805	1.26805	1.19794	0.671555	0.724989	1.96384	1.74784	0.543835	0.881296	1.15419	1.13633	3.18925	2.70033	0.555185	0.514931	0.820699	0.605347	0.457199	0.25446
Mycth_100068	Glycoside Hydrolase Family 11 protein	0.913861	1.83356	0.0661159	0.0663082	55.3783	100.612	27.3773	34.7201	0.179132	0.0835072	0.0518382	0.254547	0.13781	0.0875784	0.254329	0.213297	308.832	329.064	82.5549	29.9497	0.666568	0.454513	1.65509	2.32694
Mycth_100089	dioxygenase-like protein	0.590833	0.282996	0.345252	0.395722	4.60413	6.19596	53.6627	65.9551	11.1247	10.6214	1.74018	0.911471	8.97831	9.01589	6.57719	7.75697	1.66422	1.04827	3.1905	3.01294	1.43209	1.44101	5.11158	10.3316
Mycth_100127	YCII-related	680.866	585.916	505.292	468.032	344.535	363.246	561.924	718.69	337.934	315.401	952.116	710.984	384.491	396.431	403.752	392.515	670.602	610.146	375.788	322.255	293.454	290.505	280.429	341.312
Mycth_100290	Short-chain dehydrogenase/reductase SDR	29.2068	23.7022	16.6474	17.2686	25.7104	28.0721	18.6518	14.1553	21.9717	19.4395	23.5525	20.9538	21.2085	20.1603	20.1559	22.961	16.743	15.9904	27.0508	26.6212	13.8529	15.8511	25.1329	77.0807
Mycth_100400		0.223069	0.0462995	0.0968312	0.0485564	0.0821734	0.0921534	0.0941216	0.0694671	0.0983815	0	0	0.0372802	0	0	0	0	0.0924706	0.0447398	0.041209	0.0455013	0.136673	0.124812	0.1212	0.0205299
Mycth_100401	Xanthine/uracil/vitamin C permease	0.669865	0.434486	0.514922	0.577175	0.128522	0.144132	0.29442	0.130379	0.307745	0.535598	0.0237486	0.0466461	0.210449	0.18055	0.0388384	0.073288	0.134986	0.251909	0.128905	0.142332	0.158794	0.208225	0.151649	0.141282
Mycth_100435		3.213	2.04367	7.64848	11.1677	4.86802	3.96063	2.25949	3.14699	5.18063	4.97224	5.55586	5.71614	4.68892	2.53283	5.55259	5.17083	2.79272	1.87089	3.73369	5.49678	4.30912	3.67282	4.1672	2.90936
Mycth_100489	Lipoxygenase, C-terminal	16.4645	11.5756	6.41721	6.89017	10.977	10.1787	17.4165	15.3458	9.57965	9.6309	25.3347	23.7956	12.5191	12.2339	18.4413	18.8759	17.5756	17.79	11.995	13.1262	6.89088	6.70375	5.60677	3.12662
Mycth_100518	Glycoside Hydrolase Family 61W protein	14.9981	15.1942	0	0	0.19732	0.0737615	0.0502246	0	0	0.342625	8.62911	3.16302	1.56166	1.38598	0.546593	0.437572	1.08556	2.22026	0	0	0.125024	0	0.27163	0.953087
Mycth_100519	Inositol polyphosphate related phosphatase	12.4184	12.5081	11.8892	10.5047	15.0097	17.1939	14.8496	14.1619	16.258	15.714	23.9875	22.1759	16.1853	16.7315	17.1254	17.0207	19.9611	22.7225	18.6821	19.2496	5.92885	5.76809	6.52268	7.62433
Mycth_100541	Extracellular membrane protein, 8-cysteine region, fungi	283.413	203.401	1.3176	1.5102	3.35444	2.86616	118.071	51.0435	2.93237	2.49627	46.0451	50.4378	1.17701	3.11663	4.5857	2.42897	159.14	215.16	4.00526	1.94588	3.11219	0.646985	2.1675	23.7051
Mycth_100566	Aminoglycoside phosphotransferase	0	0	0	0	0	0	0	0	0	0	0	0	0	0	0	0	0.0975936	0	0	0	0	0	0	0
Mycth_100589	Fumarate reductase/succinate dehydrogenase flavoprotein, N-terminal	13.1126	12.8161	6.24917	4.00204	7.22003	9.88825	7.75754	7.15689	97.6352	115.137	22.5503	17.4503	95.4427	106.639	86.1629	91.299	13.2537	18.2634	11.6633	9.97705	7.81843	6.27575	6.99253	3.87902
Mycth_100608	Hypothetical protein	0.45207	0.375322	0.294356	0.295212	0.291432	0.326826	1.36702	1.05586	0.897208	1.5491	1.38474	1.69992	1.60205	0.714835	1.32102	1.78055	2.03017	2.17607	0.668112	0.276638	0.712235	0.0843145	0.0736868	0.166423
Mycth_100654	Serine/threonine protein kinase	13.7628	12.7805	9.31837	8.70096	13.9775	14.2707	8.98437	8.72556	12.4058	11.5365	16.7769	15.3492	12.5022	12.1384	15.1834	14.8487	10.4254	9.40271	12.6314	12.0681	6.03751	6.40181	6.27413	5.35421
Mycth_100744		16.0397	18.714	16.4291	12.3264	20.5073	20.1281	15.0934	14.6807	22.7633	23.4561	27.2626	25.7813	25.0403	26.1285	24.6925	22.9619	19.9525	19.6979	23.3828	26.5219	17.1422	19.0321	14.962	10.1499
Mycth_100777	Protein of unknown function UPF0029, N-terminal	34.7981	42.1697	30.1633	29.9334	30.2331	33.8296	40.7854	60.5446	36.8399	35.4977	70.1418	53.2793	34.4337	27.6329	32.2812	36.7786	45.1606	44.6265	33.625	30.2078	17.815	20.9534	19.2636	12.7903
Mycth_100809	EXS, C-terminal	31.7381	34.9012	22.0131	19.2046	29.0762	29.5044	38.3468	34.2856	67.2431	73.4335	21.2141	25.2449	27.4601	27.7034	69.0868	77.5691	30.403	29.2809	30.696	31.0998	16.0692	17.7396	33.8572	93.1447
Mycth_100838	Lipase, active site	6.62535	5.01588	2.9467	3.90095	3.00077	2.86044	10.8841	9.38605	1.31731	1.63759	13.1229	12.6609	2.86628	2.73228	7.10333	6.4168	37.7076	48.9047	3.46116	4.04322	2.73314	2.63341	2.24247	1.59936
Mycth_100975		27.412	20.2489	12.4708	9.77112	12.4571	17.5552	18.0144	20.0366	21.1174	18.5404	28.3146	23.4062	16.7876	13.8519	21.9036	17.811	21.2546	17.7661	14.1527	10.4993	8.90572	6.92092	5.85343	5.78379
Mycth_101019		72.3907	105.218	69.011	87.0587	76.4285	69.6013	47.2513	58.2273	54.0936	45.2265	37.2632	49.7967	50.3608	47.0002	58.714	55.4842	72.535	55.75	78.6879	84.0286	22.7543	25.5483	31.7264	32.6679
Mycth_101105		23.3025	23.6057	13.3484	13.7685	22.9023	23.6198	20.0093	15.0942	17.8557	16.1395	19.1261	17.6987	15.5816	15.2826	14.1199	15.7431	23.1744	25.0212	28.9843	27.7796	10.5136	11.7971	10.3996	8.19165
Mycth_101107	Major facilitator superfamily	8.71407	7.03372	3.42464	4.91772	8.15727	7.07394	9.07857	11.6142	11.7564	12.4111	8.81808	8.21061	6.51634	9.58817	10.3542	9.16502	14.1718	10.8245	7.58532	8.44856	1.72633	2.00647	1.3444	0.940607
Mycth_101172		5.13727	5.00936	1.08508	0.938133	8.89073	8.51055	5.79488	5.10013	0.88703	1.06332	1.64284	1.78627	1.29983	1.36297	1.00751	0.995855	5.28827	7.46837	6.87898	6.5054	5.02465	5.72313	1.61105	0.888491
Mycth_101222	Hypothetical protein	0.142043	0.245684	0.0513826	0	0.261627	0.195601	0	0.0368621	0.0348035	0	0.201433	0.0791295	0.107101	0.238218	0	0	0.0327124	0.0474815	0	0.0482897	0.103606	0.0883071	0.0514508	0.087152
Mycth_101224	Cytochrome P450	3.47504	4.5365	1.41632	1.33487	1.04264	1.03935	2.37742	0.71003	0.728169	0.646582	0.267583	0.367905	0.841778	0.926743	0.371965	0.247728	0.434552	0.520364	0.842402	0.946183	3.03474	3.32859	3.54551	2.99562
Mycth_101261	Thiolase-like	2.24695	2.16599	0.765196	0.736725	1.10825	1.57298	1.26278	1.12719	1.67929	1.54636	6.02353	6.222	1.23343	1.41903	5.77578	5.51322	2.79954	2.37586	1.47628	1.56293	1.06564	0.929325	0.965428	0.921495
Mycth_101321	Hypothetical protein	3.18921	3.06325	0.515466	0.627744	2.4684	1.92722	2.74381	2.69424	1.17213	0.81382	1.99189	1.7294	0.869774	0.902267	1.53435	1.69265	2.69567	2.38166	2.06835	1.38411	1.02452	0.980809	0.847963	0.967978
Mycth_101345		21.2634	21.262	3.15622	3.1654	12.6185	9.34499	4.86319	4.12603	1.9003	2.03751	3.13454	1.35017	1.8518	1.4865	1.61881	0.452546	5.53698	3.17584	4.47737	2.90032	7.21262	7.71462	11.2721	8.32749
Mycth_101354	Carbohydrate-Binding Module Family 1 protein	0.517498	0.991482	0.215999	0.173302	2.63956	2.96013	0.811827	1.05372	0.819308	0.600196	2.47258	1.69647	0.780388	0.200282	2.43727	1.70725	13.724	9.98001	7.20685	2.63897	0.26132	0.148488	0.259543	0.201501
Mycth_101394	Basic-leucine zipper (bZIP) transcription factor	38.1829	36.8291	23.1704	17.4622	28.5209	27.5317	47.2307	35.8272	41.3536	40.5735	41.2721	47.5999	38.199	34.3869	34.3828	34.9802	52.7324	52.5511	31.0566	31.2471	98.5201	80.8021	69.5134	52.8645
Mycth_101399	GCN5-related N-acetyltransferase	15.9248	14.1222	4.49911	4.45911	11.7461	12.7697	12.0392	11.3349	11.383	9.35951	15.7701	14.0203	9.32267	10.0612	11.8942	10.3523	16.9501	15.0649	12.6146	11.0682	5.26166	5.43532	5.2471	3.434
Mycth_101406	Carbohydrate/puine kinase, PfkB, conserved site	44.9454	44.3874	17.76	15.1011	48.8916	51.8083	33.8032	30.7448	21.0081	20.2914	22.8379	22.4948	20.4764	20.6556	14.5491	15.8116	41.2397	38.928	57.6177	54.4673	20.1888	24.772	20.683	25.1392
Mycth_101411	Tryptophanyl-tRNA synthetase, class Ib	75.4265	81.4211	74.1818	80.2212	73.382	77.2119	64.9506	63.591	74.019	75.374	54.3775	51.1586	73.2688	70.9709	51.0579	52.4755	57.8132	56.7189	76.6373	72.0178	65.8968	73.2439	64.3911	68.093
Mycth_101506	SET	8.22252	10.0032	4.49911	6.09146	6.58615	7.31468	8.50347	12.6955	4.90128	6.2745	11.1117	9.18047	6.17374	6.48107	11.0571	8.70876	14.5126	13.5466	9.54164	7.25857	6.32004	6.3469	4.95559	3.06834
Mycth_101575	RNA recognition motif, RNP-1	2.05928	1.99221	1.62873	2.31725	2.47507	2.99196	5.719	5.29883	2.46297	2.65517	3.32616	4.08321	2.9475	2.8097	3.95828	3.727	9.71815	8.22541	6.60909	5.8024	1.3442	1.23684	1.04301	0.337289
Mycth_101588	Protein-tyrosine phosphatase, active site	13.934	11.5205	18.5602	17.4722	22.2635	22.475	21.6343	17.4323	16.6901	16.1651	27.533	25.9175	14.7942	17.2398	19.7105	19.4509	23.1976	25.2531	26.4779	26.9885	7.58584	7.08409	8.17506	10.4582
Mycth_101623	Heat shock protein Hsp70	0.642529	0.757737	0.633895	0.603951	1.56002	2.02096	0.924236	2.09189	1.4813	1.3811	1.49102	1.19585	2.02596	2.95983	2.13361	1.22701	1.27123	0.820075	1.42978	1.42977	0.447356	0.490241	0.333237	0.698863
Mycth_101673		0.695563	0.857192	0.849192	0.875319	2.06185	1.72858	3.83672	5.58446	2.25284	1.74292	1.83098	2.25226	1.88476	1.92163	1.96601	2.58738	2.95847	2.74652	1.40543	1.68483	3.67189	2.75672	1.81874	0.62015
Mycth_101679	Src homology-3	2.83585	2.45849	0.52543	0.715157	1.32176	1.03581	1.03361	0.848128	0.813474	0.912505	1.42716	1.37269	0.886585	1.56599	0.782003	1.01403	1.54115	1.4913	0.766663	1.30505	1.49081	1.11264	1.07105	1.88585
Mycth_101730		0.556004	0.109907	0.0574652	0.115265	0.0731497	0.0546892	0.0558572	0.185516	0.233541	0.108872	0.292862	0.132745	0.0598896	0.171269	0.147368	0.162215	0.0731699	0.106205	0.0489116	0.0810094	0.0579354	0.123451	0.143854	0.255856
Mycth_10175	Fungal transcriptional regulatory protein, N-terminal	19.257	22.7479	9.3691	9.04509	13.7716	15.333	13.7502	9.42258	11.1501	13.1423	11.5566	9.75384	9.51088	10.5354	9.78663	9.91046	16.0362	16.6683	17.0918	18.3509	6.83861	7.24838	7.10192	4.30699
Mycth_101762		28.3827	27.6417	13.6193	14.4081	30.0401	27.9462	19.8479	23.6636	15.803	15.6775	17.6168	21.4162	13.6948	11.4941	16.5421	16.2679	19.9022	17.8955	23.4776	28.0292	12.1201	12.9377	12.7742	8.67474
Mycth_101800	Glycoside Hydrolase Family 30 protein	1.26043	1.00907	2.30579	1.5286	1.6251	1.22738	2.02601	2.271	1.72063	1.55488	4.87203	3.82177	1.92789	2.20013	2.17985	1.67056	1.89095	1.51679	1.09771	1.06514	1.37115	1.1754	2.15232	0.778875
Mycth_101870	Polynucleotidyl transferase, Ribonuclease H fold	22.7984	39.1736	5.04221	3.95755	5.55466	5.00726	7.40749	5.72927	4.45473	4.62806	7.12094	8.44026	5.65748	6.84494	5.76255	6.18842	8.03521	6.13535	5.01141	4.76814	1.93235	2.31443	2.0227	4.22302
Mycth_101972	Glycoside Hydrolase Family 95 protein	0.142497	0.105629	0.176731	0.132934	0.524926	0.420484	170.569	223.004	107.931	95.5518	1.87065	2.90879	119.722	135.838	152.524	148.169	0.323481	0.224556	0.131622	0.145332	0.0712709	0.0379668	0.28757	0.524582
Mycth_102118	Scytalone dehydratase	1.08079	0.203932	0.106626	0	0.452429	0.202951	0.898236	0.458965	0.216667	0.40402	0.752404	0.410513	0.740831	0.141239	0.27344	0.343988	0.610947	0.492655	0.18151	0	0.0859988	0.3665	0.213536	0.452132
Mycth_102133		3.89438	2.23473	0.89497	0.747978	1.18144	1.23029	3.15751	3.60265	1.91963	1.72698	1.32544	0.957126	1.34727	2.14048	1.14756	1.40353	3.54529	3.12431	0.846395	0.8411	0.942394	0.683607	1.14509	0.737914
Mycth_102138		92.0483	76.9225	8.97117	8.49179	14.4565	16.3081	115.811	139.639	34.6158	31.001	55.7176	66.8275	31.8658	27.3718	43.9447	37.0717	127.32	100.878	20.2478	19.8938	9.75593	5.45695	3.98687	4.57346
Mycth_102172	Lipocalin	3.02835	3.64968	4.98263	9.46263	3.1488	2.82498	2.85097	2.81402	0.89759	0.937296	0.74808	0.734677	1.17852	1.05321	0.407803	1.02603	2.29476	2.40013	3.20329	3.03878	0.876422	0.409943	1.1677	0.584394
Mycth_102226	Metallophosphoesterase	0	0.0536174	0.0560679	0.337386	0	0.160078	0.108998	0.0402234	0.113931	0	0	0	0.0779111	0	0.0359462	0	0.0713907	0.0518111	0.0477223	0	0.0226106	0.0481797	0.168427	0.808341
Mycth_102290	Short-chain dehydrogenase/reductase SDR	31.8244	34.572	39.7875	26.8047	8.28407	8.52133	282.171	450.035	150.754	139.749	193.454	279.98	331.027	436.475	77.0435	81.6089	96.9932	87.22	11.6322	9.99667	28.3981	30.7766	36.0653	35.3127
Mycth_102295	Nitrilase/cyanide hydratase and apolipoprotein N-acyltransferase	66.5748	51.5142	19.4489	17.5616	16.9585	20.5447	37.9392	42.4814	22.6801	19.542	47.2663	46.1107	19.8747	23.0179	26.3092	27.2214	36.4652	28.101	18.0899	15.5773	22.6401	25.8442	26.0666	30.8908
Mycth_102297	Growth factor, receptor	1.44981	1.40083	0.976571	1.79559	0.782702	0.774495	1.01956	1.98502	0.992207	1.6446	1.65898	1.42037	1.73398	1.86851	1.73916	1.31272	1.03621	1.55418	1.10828	0.560871	0.568857	0.606073	0.217304	0.644156
Mycth_102322	Polysaccharide Lyase Family 3 protein	7.04292	5.34123	2.5722	2.72709	3.9291	4.40629	366.223	606.79	811.592	607.525	92.8851	175.764	994.009	1292.49	130.655	111.433	5.09988	4.34635	3.69059	4.4894	2.45987	3.2839	2.06049	7.79073
Mycth_102448		0.318311	0.264271	0.138175	0.0692883	0.527664	0.19725	0.134308	0.0991273	0	0	0.379176	0.585173	0.240007	0	0.310052	0.334325	0.131952	0.191526	0.294019	0.0649288	0.417916	0.0593675	0.380485	0
Mycth_102510	Transcription factor jumonji/aspartyl beta-hydroxylase	15.4917	16.0771	11.1612	10.257	11.4136	15.1108	14.6468	17.0193	12.6842	9.93873	20.3945	15.1027	11.194	11.2584	13.473	12.8812	18.9981	17.7363	18.7215	16.2827	5.68746	5.97929	5.49449	4.21788
Mycth_102522	exo-beta-1,3-glucanase	12.6816	10.7134	2.94562	2.25196	5.24533	6.08918	3.6142	3.27373	3.18903	2.22617	150.876	75.7781	2.95246	2.73448	4.30328	3.9141	24.1024	24.2078	6.22682	4.67437	3.12551	4.73044	3.04624	3.36833
Mycth_102533	Sugar transporter, conserved site	14.421	13.9109	10.057	9.85465	11.8875	11.8907	16.5752	13.5096	15.7614	15.3757	22.7504	19.4388	12.8342	15.2587	17.0568	15.0016	18.1955	16.6665	14.849	15.1178	4.51093	4.54149	4.5856	10.3675
Mycth_102652		109.25	108.727	78.9839	82.5772	95.4896	101.661	99.2136	117.778	243.415	238.598	248.63	230.617	258.541	234.237	274.585	254.675	108.897	87.3987	101.055	98.0272	71.5487	76.95	59.5265	54.3266
Mycth_102790		9.98285	12.8401	4.72661	4.27891	7.91576	7.28482	6.36975	6.18163	7.56467	5.785	8.46127	6.4094	5.34742	5.56838	4.90751	5.16157	8.6547	6.3777	6.83565	6.09315	2.96881	3.01926	3.3926	3.22808
Mycth_102792		24.8715	21.1489	33.8769	39.6716	31.9905	29.9443	28.6297	28.7747	29.7211	32.9798	29.3592	24.4212	52.7322	50.6997	21.1713	20.3501	29.3754	25.8707	24.6419	28.6729	31.1542	29.8882	30.0969	30.3072
Mycth_102797	ATPase, P-type, K/Mg/Cd/Cu/Zn/Na/Ca/Na/H-transporter	4.23557	2.73825	13.9101	22.2332	11.3569	8.34734	6.87519	4.24899	4.86916	5.206	3.13126	3.37687	12.1986	16.0201	4.64742	3.51273	5.65121	5.01349	4.81024	6.40186	34.2894	23.2457	30.8828	14.289
Mycth_102849	Carbohydrate-Binding Module Family 18 protein	0.397145	0.453367	0.258593	0.0432243	0.0365749	0.328135	0.1955	0.216436	0.467082	0.163307	0.57446	0	0.299448	0.456717	0.221052	0.625688	0.356703	0.0398268	0	0.202523	0	0	0	0.0365509
Mycth_102871	Fungal transcriptional regulatory protein, N-terminal	16.8466	14.1246	5.51421	5.56316	8.77406	7.49689	14.3356	12.1739	9.02624	10.2812	20.7679	22.999	10.6955	10.9781	15.0669	16.9688	20.1441	18.6231	9.61035	8.1436	8.08749	8.26402	5.78446	2.99236
Mycth_102878	Insulin-like	9.94759	14.4829	1.31011	0.998578	1.95675	2.04478	2.61482	1.80457	2.02325	2.71375	0.903929	0.76668	1.31077	0.763574	1.61268	0.972107	3.97019	5.2784	1.65035	2.2655	5.26218	4.32304	2.93854	7.48857
Mycth_102943	Alpha/beta hydrolase fold-3	13.8131	13.7776	11.326	9.60496	17.5975	17.3967	13.2756	14.8167	14.3277	14.3841	16.0952	13.5946	13.5107	12.8791	9.7974	10.1086	13.8115	12.9287	16.9765	13.9705	11.2507	10.0903	11.2576	8.68707
Mycth_102965	Cytochrome P450	57.5805	31.6455	8.43859	6.05009	4.55713	4.28095	15.6141	13.0584	9.16417	8.72042	116.523	40.7586	14.0277	18.1526	14.4866	12.3463	72.8158	70.7612	5.75789	7.76679	89.984	74.0419	74.8959	43.5009
Mycth_102971	Berberine/berberine-like	9.7618	8.82006	6.44511	16.0482	14.1138	18.7538	215.258	232.197	49.3255	43.556	17.2509	18.8528	63.6444	69.2553	96.2489	110.535	18.8419	15.5398	14.6918	14.1334	3.76426	3.9787	7.52928	22.6803
Mycth_102977	Major facilitator superfamily MFS-1	21.1591	14.6757	8.34295	5.4502	8.89877	10.9265	33.554	30.8049	12.1834	11.19	141.628	134.936	30.4455	26.7916	68.8722	73.9552	52.8226	47.6011	13.5833	12.8042	8.71987	6.47857	4.56023	3.03463
Mycth_102985	Acyl carrier protein-like	16.5796	23.1771	6.10123	5.08506	6.9494	6.82463	5.49144	5.06547	10.3074	10.8672	10.8535	10.2597	8.27996	8.40388	11.8471	11.2378	8.55706	9.75418	6.5617	7.70828	6.87673	7.17619	6.11907	4.51993
Mycth_102997	Major facilitator superfamily	0.753275	0.407864	0.17771	0.534682	0.0603238	0.270601	0.230317	0.509961	0.288889	0.134673	0.139334	0.136838	0.0740831	0.211859	0.182293	0.143328	0.158394	0.131375	0.0302517	0.0334027	0.128998	0	0.177946	0.0602843
Mycth_103022		0	0	0.0746815	0.299595	0.126753	0.213221	0.0483945	0.0535769	0.10117	0.047163	0.292771	0	0.363217	0.296774	0.383038	0	0	0	0.0635653	0	0.150585	0.256698	0.560855	0.601684
Mycth_103025	Protein of unknown function DUF647	58.6027	50.7595	35.7423	41.8619	71.9598	69.2434	68.6059	68.3779	57.1016	57.9609	102.432	108.822	55.9467	51.4809	94.2415	101.061	84.9527	87.0895	61.3339	66.7957	36.8466	42.3991	43.9762	57.8019
Mycth_103032	arabinan endo-1,5-alpha-L-arabinosidase	4.38143	5.36873	0.916588	1.43633	2.81967	3.32568	565.599	772.638	383.758	361.742	7.23144	7.10187	497.61	547.838	451.823	334.882	2.37064	1.53519	1.21899	1.72283	2.1485	1.42759	5.47815	12.2673
Mycth_103061	Phosphopantetheine attachment site	7.43365	9.19657	4.10477	3.78065	4.69195	4.91897	4.90732	4.02654	6.42312	6.0045	9.20185	7.4889	5.06951	5.74796	7.05173	6.43879	7.39719	7.09083	5.28345	5.99911	1.81412	2.35391	2.09705	1.74057
Mycth_103070	Chitin-binding, domain 3	13.4375	10.3099	116.411	32.625	36.9139	42.1681	63.4825	15.4242	24.1447	35.8529	6.20535	5.61432	37.6697	28.6444	28.8066	27.3424	3.45171	3.05213	40.9489	28.0539	61.9489	47.1785	56.2861	67.3053
Mycth_103080	Dihydrodipicolinate synthetase	24.1872	22.3832	32.9359	28.4486	24.4979	25.5108	598.575	706.572	150.084	127.332	63.4444	130.151	219.195	258.776	48.9844	41.3513	284.937	248.839	36.9036	30.5344	13.9788	15.468	16.0992	24.2928
Mycth_103090		13.443	12.5092	10.9969	9.96153	7.48835	9.53721	13.7637	17.8461	8.52987	10.7252	18.7392	14.1355	12.4775	7.4008	11.0871	10.121	14.8491	14.8332	8.49193	7.50116	19.3841	17.2991	18.2488	14.008
Mycth_103096	Phosphopantetheine attachment site	5.42458	6.13265	17.3675	29.4664	2.37354	1.64778	3.78886	1.81065	3.75285	3.73028	1.27399	1.21014	4.52969	8.38002	2.1219	1.41255	3.25179	3.2984	1.5984	1.48952	33.3811	17.8654	19.101	5.22401
Mycth_103122	Protein kinase, core	7.87177	6.55332	20.934	33.7048	2.98741	2.99288	3.52824	3.40097	4.38736	4.03129	5.33617	5.63813	4.59824	6.03088	4.75459	3.29348	4.572	4.03375	4.19482	3.83774	18.2849	18.3115	32.2887	6.34907
Mycth_103124		2.49638	2.91091	0.304395	0.0915841	0.542467	1.10082	0.946808	0.567773	3.99987	3.51784	1.43197	0.726594	6.78887	6.33036	6.18636	1.86582	3.60452	2.50343	0.854985	0.772396	0.122754	0.392355	0.12192	0.245241
Mycth_103134		6.30661	4.86194	7.23514	3.53003	4.36986	3.47383	7.18052	3.8812	4.54745	3.70471	8.53463	8.38172	12.3635	10.3609	9.4861	6.83417	8.25798	6.74606	4.2719	6.1258	7.22861	6.49728	5.74358	7.15855
Mycth_103164	Methyltransferase type 12	0.128285	0.266266	0	0	0	0	0	0	0	0	0.0545769	0	0.0483637	0	0.0446275	0	0	0	0.177743	0	0.112285	0	0.0348506	0
Mycth_103320		0.786936	0	0	0	0	0	0.11068	0.122532	0.115689	0.215727	0.803493	0.263032	0.23734	0	0.766519	0.275509	0.869909	0.157832	0.290752	0	0.275515	0	0.171026	0
Mycth_103330	Peptidase M20	24.5656	26.3574	13.2865	14.1876	13.6836	14.7726	21.4828	22.2101	13.2808	13.4143	18.9467	19.6005	20.315	20.8176	16.9538	16.9235	22.3925	23.1251	14.6027	14.3456	15.398	14.6688	11.7111	6.98318
Mycth_103334	alpha-mannanase	63.4802	76.5903	61.6836	60.4883	52.7784	45.8821	40.9107	42.1449	63.215	60.8185	40.3794	38.4496	45.9321	50.8401	44.2168	47.4436	55.5024	57.3986	44.5351	51.8608	23.8803	28.3705	44.9222	88.8806
Mycth_103379	GroES-like	23.2576	26.5351	12.0189	14.1501	7.84919	4.87369	12.055	10.7967	10.4769	11.7813	10.4067	11.6286	9.65766	10.4521	4.95833	6.06899	25.0844	29.9872	4.67016	4.41994	28.0065	19.0842	18.34	11.1235
Mycth_103537	Glycoside Hydrolase Family 61L protein	14.0157	12.1469	1.53719	2.67763	4.66875	3.77283	9.33208	9.51882	1.1508	1.5328	7.86577	8.8462	5.28394	5.89426	5.8094	5.54642	13.9586	16.5973	6.12875	5.17039	3.00166	2.85042	4.73923	3.43065
Mycth_103571	t-SNARE	13.8198	11.4373	4.80934	4.72813	7.41083	5.90193	6.49956	6.5146	6.19365	6.71381	10.965	11.0609	6.94678	7.52311	8.41837	7.85979	7.63445	6.75402	6.84041	7.28528	3.59823	3.72488	4.03951	3.40782
Mycth_103590	Glucose-methanol-choline oxidoreductase, C-terminal	3.00096	2.63888	0.89497	1.49596	1.05485	0.851736	5.59009	6.93777	1.49866	1.69558	5.55515	4.95791	2.34909	2.2228	3.80928	4.15045	9.87616	10.8662	1.39655	1.19156	0.95242	0.811783	0.535206	0.57979
Mycth_103611	Annexin	8.93316	8.41232	8.57238	7.20194	11.1597	9.61053	14.3674	14.8434	7.38723	6.12223	9.3604	8.53607	6.82916	8.14479	6.58934	7.16724	17.4871	18.4145	11.5749	11.009	4.79637	5.20658	4.33683	4.03465
Mycth_103620		3.11346	2.61982	1.2328	1.00742	1.58865	2.21613	3.31383	3.79971	4.39161	4.67123	5.76367	5.76588	3.29926	3.02406	8.43062	7.47556	6.5986	6.28671	2.4095	3.17541	0.939069	0.706239	0.594359	1.60697
Mycth_103628	Serine/threonine protein kinase, active site	74.9182	71.784	50.4875	51.169	66.3261	67.684	57.6253	68.9595	75.8334	69.4915	109.349	100.042	80.1579	75.6689	84.0487	90.9417	79.8983	73.4056	69.836	66.6384	38.1405	38.62	37.5289	41.3927
Mycth_103671		0.989048	0.883199	2.47116	2.62855	2.66902	1.68663	0.873459	0.66257	2.5699	3.60985	4.09031	5.26634	2.34129	2.23183	2.89656	3.98611	1.20775	0.853446	0.934814	1.59519	2.04343	3.62495	7.59829	41.2687
Mycth_103702	Aldose 1-epimerase	53.8638	50.8724	55.2417	67.996	51.8772	67.8586	67.0213	62.152	99.9227	98.3578	63.3848	59.4384	119	128.651	106.093	85.4178	135.007	124.808	68.4779	50.59	19.6473	25.2614	33.6033	18.4506
Mycth_103794	Tetracycline resistance protein, TetB	0.150423	0.405879	0.163242	0.163717	0.249356	0.0621424	0.232722	0.351332	0.59708	0.371127	1.45909	0.8296	0.317574	0.432467	1.23496	1.0796	0.290996	0.362036	0.166732	0.0613664	0.0921634	0.0841653	0.424993	0.470698
Mycth_103797	Sugar transporter	26.3365	13.7704	0.291642	0.475296	0.618737	0.5898	8.1737	7.76748	2.41987	2.64756	24.2096	16.4494	2.8115	2.99394	6.91814	6.29205	12.881	9.70199	1.21013	0.856522	1.45544	1.15907	0.839583	0.664706
Mycth_103818	NAD(P)-binding	59.3894	47.5748	0.167694	0.448484	6.87829	8.56482	10.6494	9.66446	0.870825	0.953121	14.0684	9.21092	0.737912	0.925544	1.89937	1.84841	11.9929	8.41962	13.6072	10.5067	2.23167	2.97809	1.0075	0.663676
Mycth_103867	Zinc finger, C6HC-type	4.25752	5.42258	1.08508	1.43928	2.52484	2.16526	2.17748	2.38554	1.35139	1.74628	5.57109	4.74357	1.84828	1.78505	2.71533	2.3149	3.03065	2.58761	1.90672	2.07243	1.03044	1.35351	1.03395	1.42486
Mycth_104005		119.331	246.154	6.66509	4.18956	9.20123	8.48726	11.771	11.5498	11.5725	12.1235	2.61289	3.57804	4.14168	5.56457	8.48604	8.70691	24.7426	28.4531	6.83157	7.05791	7.74176	7.17939	10.4809	11.7627
Mycth_104059	Xeroderma pigmentosum group D protein	9.85874	10.1431	7.70135	7.23812	9.15761	9.74315	5.18481	5.12798	13.2285	13.6733	5.92978	6.87106	9.48412	8.09389	13.9402	13.2037	8.24999	9.35391	9.85214	10.6183	4.36105	4.24018	3.67108	4.55625
Mycth_104076	glycerol-3-phosphate dehydrogenase	34.1681	34.7689	56.649	68.7985	39.8384	37.0441	51.0707	55.6957	100.807	92.333	50.138	61.8172	97.9988	97.3303	70.375	75.336	39.0267	44.418	39.5701	46.1791	33.6799	32.2766	48.6666	93.5113
Mycth_104102		1.88865	2.74402	1.3664	0.822221	0.347868	1.04031	2.47923	1.66644	1.38827	1.12178	0.857059	1.47298	0.759489	0.814479	1.57684	0.881627	2.34875	0.631328	0.348903	0.25683	0.440824	1.17416	0.684105	1.85408
Mycth_104106	Glycoside Hydrolase Family 3 protein	18.0453	20.4566	6.14878	5.28571	8.59437	8.75303	12.0539	9.74904	5.38976	6.72198	11.1409	9.23045	5.88763	5.3386	5.99596	5.70928	10.1319	7.92608	8.0922	6.36139	2.56298	3.28567	3.18195	1.81853
Mycth_104267	Protein of unknown function DUF1168	24.352	30.3842	17.0911	18.953	16.0374	14.6174	17.0276	29.8159	16.2683	21.3015	21.5467	25.7986	16.3213	17.7523	19.9357	20.1605	21.4743	18.6461	14.1626	14.7179	18.2784	15.657	16.8499	9.19471
Mycth_104380	Histone-fold	177.605	170.295	99.0899	80.6409	112.388	121.536	105.895	106.716	68.5593	51.9736	86.5918	66.6484	62.4387	58.7365	62.467	50.1638	105.995	71.8985	100.846	85.3465	74.9612	85.9619	95.3143	146.009
Mycth_104386	Alpha/beta hydrolase fold-1	7.39405	6.92374	2.81307	2.54375	2.34811	2.41384	4.03429	5.06181	1.74922	2.12599	7.12296	4.01256	2.17878	3.17647	4.2279	2.56636	6.75266	3.23871	2.5906	1.9503	2.32466	2.61544	2.12415	2.79633
Mycth_104551	Histidine acid phosphatase	23.6119	26.638	32.3183	33.7923	39.3245	42.3661	25.2565	23.9323	29.6743	31.6362	24.7268	27.7202	31.7825	34.2869	22.7704	23.8459	28.6965	37.6315	43.335	43.34	14.2929	15.2439	15.8454	10.6605
Mycth_104570	alpha-mannanase	2.66175	2.22924	1.26692	0.762362	5.41871	6.26972	27.3222	32.502	1.57897	1.63218	2.66212	2.3803	1.51402	2.45015	1.10465	0.817443	88.659	113.982	15.2262	19.3363	0.858335	0.827394	0.685045	0.49424
Mycth_104582		6.47165	6.95894	3.80773	2.46101	8.25786	5.0733	14.9144	18.3326	20.8623	21.5351	10.0842	8.92621	18.2839	14.9633	16.2205	13.5808	6.67994	5.08248	4.68138	2.94235	4.19718	3.99914	4.49062	4.48503
Mycth_104628	beta-xyloxidase	11.7927	12.7237	9.13491	9.42702	99.0736	122.32	647.088	657.844	151.084	145.546	37.0222	35.0337	91.5236	71.301	345.933	400.375	51.1472	45.4896	53.5249	44.211	6.57577	5.72613	11.489	16.7478
Mycth_104665	SET	4.13461	3.2011	1.13954	0.785713	9.18693	10.5738	5.81519	5.97806	2.12261	2.15893	2.01028	2.9614	1.73194	2.92458	1.87211	1.55093	3.26468	0.987212	4.42527	4.083	0.373381	0.795617	0.641844	2.38583
Mycth_104673	Sugar transporter, conserved site	1.17226	2.32578	0.86058	0.525354	1.46062	1.06827	159.177	190.208	27.5233	26.1813	8.36089	9.44996	47.6779	50.5043	101.567	94.576	2.42974	2.80064	0.987261	0.73845	0.573384	0.739505	1.18019	1.63419
Mycth_104674	Glycoside Hydrolase Family 31 protein	5.58468	5.63472	0.5772	0.747718	0.795968	0.938415	469.333	461.378	86.7281	85.5088	47.7067	63.4076	123.335	136.683	212.025	200.08	18.8941	15.668	0.921158	0.519854	0.766197	0.640659	1.33655	2.84525
Mycth_104717	ABC transporter-like	1.09038	1.00585	2.78733	1.46365	1.74058	1.63916	5.89579	4.77273	9.27956	9.73954	1.12363	1.61981	8.34937	3.66603	10.8906	16.2454	1.51505	1.48225	1.96957	1.80403	3.00101	1.67211	1.73123	1.63908
Mycth_104726	Terpenoid synthase	44.9528	24.3837	0.599713	0.145179	0.228142	0.570742	0.897849	0.356058	2.15711	2.24627	285.934	213.343	3.5633	4.45133	82.7707	88.0639	1.3034	1.52878	0.316829	0.136045	1.6429	1.01291	0.962886	0.754128
Mycth_104802	Formylmethionine deformylase	141.6	180.672	59.0584	51.6611	72.5806	67.7351	65.8239	44.5319	177.205	189.311	65.0192	59.2248	138.454	130.403	124.251	124.752	65.9797	66.3704	57.4751	57.4379	27.2023	24.8084	39.9458	74.5006
Mycth_104827	exo-α-L-1,5-arabinanase	5.82584	5.9978	8.36256	8.56371	11.8421	12.5132	795.734	1135.38	239.146	208.223	22.9089	21.5287	205.039	214.07	749.271	733.621	17.0464	16.945	11.3413	11.6941	4.87575	4.61032	6.64597	19.3429
Mycth_104887		37.1082	41.8455	9.80441	7.52318	17.8132	15.593	32.0227	38.8744	13.0144	12.8197	85.797	84.1585	14.127	15.1662	29.8048	29.4542	61.7071	62.265	20.1905	19.3561	38.4107	30.1662	34.5916	18.8339
Mycth_104936	Histidine triad-like motif	47.8358	44.7035	161.261	116.027	92.2749	89.7069	58.5962	63.7702	154.264	162.723	58.1456	82.899	147.542	99.6909	96.8947	101.021	54.0517	75.8556	88.7622	84.2607	335.019	336.741	334.165	284.342
Mycth_104945	Ubiquitin-conjugating enzyme, E2	41.1614	48.7697	37.7607	31.8127	43.0946	50.5659	28.3836	32.461	38.4633	43.6961	58.6739	52.2475	47.1944	40.4604	45.2413	45.4784	28.4383	28.8443	43.5615	40.4167	28.0344	30.7388	25.6962	30.352
Mycth_104959		18.0724	21.3912	19.4641	21.0092	20.8361	22.7209	20.2247	19.8807	20.9677	20.9285	22.991	23.9341	22.7896	23.999	23.6254	25.4627	25.5123	30.4082	25.6444	27.2793	23.0948	23.9771	20.8062	20.0762
Mycth_105006	BRO1	23.5619	19.9428	22.8178	21.188	17.1501	15.9593	22.7459	27.0531	19.8533	19.8137	40.4106	42.4788	22.2967	23.3712	28.973	30.7491	26.6174	27.8932	16.0666	19.3296	11.3809	12.7967	12.4933	14.7929
Mycth_105063	Glycosyl transferase, family 3, N-terminal	26.7676	21.0704	28.3336	27.8695	44.2166	42.0353	47.3136	44.1225	26.7112	24.4742	34.2036	34.0366	27.3048	23.5472	22.7938	22.2201	40.0444	40.7212	43.4497	41.4144	23.2094	19.5774	14.5778	14.3682
Mycth_105072	Cyclin-related 2	142.275	150.049	83.9794	79.128	124.752	137.377	167.233	127.158	156.477	143.306	173.998	155.107	179.946	194.682	183.588	157.727	135.599	116.794	151.07	150.656	162.573	144.301	164.593	195.321
Mycth_105128	Carbohydrate Esterase Family 3 protein	206.374	203.254	47.192	33.7113	103.636	96.4702	410.93	441.695	42.2321	47.2853	116.826	146.654	28.3411	24.6301	94.6044	113.827	375.459	466.922	120.314	127.064	67.263	68.6036	58.8532	125.354
Mycth_105130		190.132	150.588	70.9652	58.9633	114.072	123.818	194.071	195.282	131.63	115.693	148.103	135.678	114.028	118.303	142.192	130.694	215.675	172.719	129.622	109.858	71.9983	78.4891	68.0338	77.1329
Mycth_105157	Src homology-3	117.7	128.497	47.6173	57.4653	92.6087	103.689	101.705	73.4417	118.255	117.829	123.057	102.339	111.141	116.987	140.659	147.485	119.809	119.681	137.771	119.767	39.3137	41.471	31.6162	44.4508
Mycth_105197	Zinc finger, AN1-type	39.632	44.9984	276.117	430.668	57.9976	57.5243	66.6022	47.7511	31.7418	36.0427	39.6124	41.2762	63.8142	104.628	56.3524	46.3027	46.6378	44.7732	55.3826	53.547	589.46	455.875	504.813	62.1462
Mycth_105286		155.201	154.092	137.815	148.01	125.799	119.749	88.941	75.112	132.379	130.244	141.307	156.683	120.893	127.285	147.675	159.874	121.795	135.943	101.956	116.459	116.569	116.167	123.001	68.4327
Mycth_105318		37.1827	38.5877	16.986	17.575	17.8065	17.0066	16.7597	13.7849	31.7307	30.8948	34.2288	26.3065	30.5724	31.8156	30.7483	31.6456	21.6036	22.3727	14.3595	18.2389	14.3044	14.9265	13.2182	15.7741
Mycth_105405	Ribosomal protein L37e	622.619	686.875	794.688	816.285	937.127	943.576	889.724	1076.31	695.782	678.355	475.209	547.914	690.055	626.945	423.92	428.287	381.378	299.586	816.918	842.101	832.984	818.873	622.767	574.32
Mycth_105482	Phosphopantetheine attachment site	64.7386	83.3437	89.0369	39.5094	22.5236	16.5984	20.6012	9.1785	0.862556	1.38738	27.5303	34.0901	0.191444	0.251545	107.382	86.2496	47.6293	73.6062	14.1794	41.2089	125.026	123.814	37.4487	12.2933
Mycth_105575	Ammonium transporter	8.9634	7.16548	12.0977	15.4121	25.2037	20.7966	15.114	14.2109	18.308	19.5818	31.8525	51.1713	13.0814	10.3043	225.905	217.251	18.1621	21.7039	23.7945	34.2111	24.3385	28.0029	21.9904	15.794
Mycth_105600		30.464	31.8332	11.5303	12.1845	28.415	28.1152	21.9721	20.5162	16.4362	14.2136	19.281	17.1047	14.7098	16.8049	15.3275	12.7934	24.4691	20.5273	34.8205	33.9475	6.22608	8.06085	6.78387	7.94159
Mycth_105650	Ubiquitin-conjugating enzyme, E2	456.89	478.241	497.441	478.466	566.715	523.513	485.732	616.813	427.568	401.457	312.421	345.923	403.055	380.881	277.062	276.281	294.905	243.609	495.441	491.832	534.601	524.815	404.788	382.288
Mycth_105669	Bromodomain	52.3244	49.6464	31.9356	30.2581	50.3441	48.7966	33.9711	31.3536	42.2843	39.3563	50.0993	52.6411	37.9659	39.7162	47.5166	48.5585	43.8646	43.8958	55.5707	54.8485	28.4433	29.6031	28.9516	24.2256
Mycth_105777	Zinc finger, C2H2-type	179.803	281.526	38.0736	30.9612	47.922	44.8933	52.2869	40.0704	67.8463	68.8346	50.1049	51.487	55.0561	51.3915	63.6956	62.3941	74.8255	74.5007	42.0194	44.0356	35.2694	33.0744	35.6675	42.0012
Mycth_105786	Zinc finger, PHD-type	54.131	55.425	21.9635	26.005	45.3745	48.0365	38.5032	36.0498	33.403	34.2861	51.2214	44.9449	28.8043	27.532	41.9317	42.9425	42.6873	42.9085	48.1847	47.2608	23.1919	25.2396	28.1184	25.5917
Mycth_105822	RNA recognition motif, RNP-1	402.347	344.226	315.458	296.767	326.174	326.632	372.512	417.617	474.473	444.524	544.857	506.491	461.862	447.504	424.547	403.611	465.448	409.69	325.336	305.817	341.281	361.581	385.015	410.307
Mycth_105847	Thiolase	415.027	403.656	329.673	270.999	368.804	377.647	413.444	453.383	364.643	362.087	283.642	279.638	325.275	299.732	247.839	259.081	346.81	364.951	417.174	393.689	285.76	310.799	261.697	299.539
Mycth_105869		24.5752	30.065	28.3106	33.7938	33.7744	35.2406	23.9291	32.0842	29.7713	29.3445	25.8964	22.4311	28.9705	28.771	24.7267	22.6678	25.9255	24.692	38.7641	31.9085	13.5472	14.9403	12.6848	14.3752
Mycth_105966		88.4122	85.6239	65.8616	60.1529	63.8474	57.2176	70.078	63.5482	65.7336	66.3917	72.1143	73.2162	57.2915	49.4495	65.1315	72.9857	102.314	107.933	61.5541	54.9298	83.5767	81.708	65.6617	40.7049
Mycth_10609	Acyl-CoA N-acyltransferase	18.7453	20.69	22.0666	22.5198	22.3838	21.6159	24.5213	22.7257	23.8504	25.3943	41.2259	44.0383	24.7045	26.7465	30.4499	31.0758	27.4661	29.9099	21.9735	23.7762	14.5997	15.666	15.0831	14.2914
Mycth_106293	Src homology-3	54.4656	58.5049	47.4831	52.8365	56.3191	52.7186	44.3028	37.7753	52.0529	52.2548	54.5519	57.1933	50.1191	54.1117	56.0887	57.9436	56.0602	65.7336	55.7767	57.5224	40.4224	41.2448	37.1389	39.0073
Mycth_106343	NAD(P)-binding	2.19877	2.00053	171.476	57.6308	25.7695	26.4417	17.1147	7.55083	17.5129	21.8604	2.3578	3.12097	14.3304	12.5347	37.1134	29.5264	1.53994	1.60088	10.2662	20.8892	91.1254	75.6697	133.622	86.2949
Mycth_106346	NAD-dependent epimerase/dehydratase	32.678	33.9811	33.7825	42.4137	31.7935	32.797	32.7793	28.8264	36.6601	35.309	46.724	42.9966	39.4923	47.6376	28.1218	31.629	44.0619	41.4254	38.3692	34.4368	12.6721	15.3596	13.8173	12.703
Mycth_106388	NAD-dependent histone deacetylase, silent information regulator Sir2	129.419	202.35	74.6564	53.3105	59.7623	62.8651	56.6949	53.9148	78.6187	69.5822	69.9716	74.7034	56.9957	66.7746	64.2776	72.8311	100.577	101.389	73.0319	69.2922	29.3198	29.7315	33.1216	31.5447
Mycth_106442	Inorganic pyrophosphatase	16.004	14.3563	5.6685	4.88026	8.06132	8.9172	10.0302	11.3085	3.33107	3.07305	21.6537	19.6913	5.68284	7.18288	8.99417	9.12271	6.55849	5.21421	11.7645	10.8005	5.42782	6.00534	4.0432	3.06217
Mycth_106463		184.917	184.272	85.4337	92.382	151.458	134.812	101.309	87.2303	128.056	127.524	101.401	109.261	115.975	124.805	126.607	137.311	137.949	173.949	140.255	168.891	142.453	148.969	164.482	160.997
Mycth_106502	Calycin-like	23.0464	9.00333	0.143738	0.504545	161.562	407.92	1573.29	1829.52	0.876234	1.31621	21.7507	26.6735	8.63857	3.18916	6.95754	4.75306	2183.1	1712.51	1650.89	1138.71	2.05777	1.66746	0.251875	0.0304749
Mycth_106527	Signal transduction histidine kinase-related protein, C-terminal	13.165	16.0068	82.3454	70.9569	18.6211	16.6564	20.7428	19.7926	39.3752	42.4601	49.9426	60.5593	46.4349	58.0782	45.231	46.3827	27.6196	31.4364	18.5055	20.6219	194.489	173.724	192.928	64.0151
Mycth_106599		8.57576	8.45322	10.2406	8.79836	9.25655	9.96807	6.87377	9.71573	11.0484	9.56376	14.4367	11.3014	10.5915	9.27888	8.68259	7.93644	9.85372	10.8502	8.9434	9.34201	5.75741	6.36338	5.41099	4.1019
Mycth_106609	Zinc finger, MYND-type	31.2386	31.3549	42.0606	37.6447	27.51	28.9449	35.7642	47.7896	32.71	32.746	76.9479	74.0842	31.4396	25.3024	42.3749	53.0084	41.9847	43.323	30.6857	27.2589	23.8125	25.3066	24.5122	13.054
Mycth_106618		59.3403	66.7325	60.1879	55.5206	60.8651	58.6745	55.0206	46.4652	65.9383	64.0839	78.9472	76.23	62.6339	64.1471	73.8283	70.3268	62.8305	64.7132	70.1435	71.5159	31.7277	35.6385	31.012	20.3772
Mycth_106768	Nitroreductase	35.4264	30.981	315.21	437.794	16.1064	10.2553	13.7405	10.6234	20.1544	23.6205	6.37747	7.70857	47.9165	81.2689	17.4274	24.1105	12.8798	15.8681	7.15996	7.18704	182.206	141.406	236.339	71.4288
Mycth_106798	Phospholipase/carboxylesterase	6.86376	6.59995	5.72327	4.85361	3.85696	4.80599	4.25416	6.34	5.61538	5.31525	8.57874	10.1424	5.40919	5.26779	7.93216	7.43307	5.81383	6.29984	4.79974	4.74598	4.54819	4.08634	3.81356	2.14135
Mycth_106819	1,3-beta-glucan transglucosylase	787.457	916.231	1382.54	1284.33	1196.65	1057.22	505.127	418.144	2093.62	2192.63	1102.53	938.94	1261.71	1201.18	1602.33	1673.54	575.977	523.342	1059.58	1078.3	689.337	813.383	851.091	932.336
Mycth_106827	GCN5-related N-acetyltransferase	116.374	98.4696	56.8542	46.4482	80.8978	89.8451	80.4296	90.035	67.1577	62.4899	80.0623	70.3593	61.4728	66.2782	58.7935	54.6747	76.712	65.383	85.6245	71.511	60.8396	64.8198	58.513	66.8492
Mycth_106950	Protein of unknown function DUF1777	22.1648	27.1367	57.3042	63.8565	33.9541	37.0306	32.9059	37.6703	51.0604	48.6489	36.9789	34.1374	48.6075	52.4263	53.2687	50.5284	32.3287	39.3701	33.3192	33.3915	54.7456	50.9983	74.6573	65.5972
Mycth_107095		216.424	253.274	76.4011	79.8531	86.6993	90.7822	100.673	81.7909	183.28	186.146	190.213	190.767	113.984	107.601	143.648	144.854	151.153	121.67	99.3393	83.7694	56.6799	53.2471	62.4734	55.0933
Mycth_10713	Glycosyltransferase Family 2 protein	35.2181	88.563	3.53765	3.8964	24.6873	26.2427	10.3774	7.77241	1.81854	1.75537	0.891547	0.535073	1.40453	1.90371	1.47829	1.019	14.6797	8.844	10.3506	4.45274	2.89149	2.38853	8.00192	10.2729
Mycth_107134	SET	30.4373	27.8641	35.3927	31.4948	42.683	41.6709	31.2072	31.3895	34.0031	32.7912	32.554	29.8819	32.9944	33.4599	32.5325	30.6558	27.1448	23.7403	33.7102	33.2023	23.1275	26.7385	25.4373	26.2805
Mycth_107142	Ran Binding Protein 1	47.9688	48.8168	40.9957	43.6867	46.5124	46.353	39.3611	33.2984	44.2459	44.9344	58.7898	65.8322	42.6539	46.3098	55.4268	58.3241	49.9573	50.1423	54.3483	56.5549	52.9065	48.714	60.257	23.2917
Mycth_107168		0.624046	0.555108	4.2891	3.10489	1.64203	1.93353	0.376157	0.231355	6.81516	5.15255	0.733257	0.844279	2.91281	3.73778	3.88696	3.71937	0.862304	0.804612	1.34498	2.27308	1.35253	1.13618	4.40781	6.90569
Mycth_107178	mixed-linked glucanase	404.862	431.323	881.332	1165.41	759.464	695.143	298.213	184.14	1708.99	1851.13	217.636	219.896	1836.2	1825.02	855.905	866.75	269.268	254.893	594.889	685.042	354.376	516.694	660.631	571.31
Mycth_107186		49.7883	44.5147	12.5916	13.7873	32.1211	29.4372	43.8917	36.973	31.3958	30.7413	89.925	81.6511	34.7828	37.4472	52.4919	50.029	55.6885	50.4349	31.9319	34.0575	8.33427	9.27807	8.672	5.83579
Mycth_107255	WD40 repeat	35.4821	35.3138	22.1286	20.962	24.0167	26.1993	34.9513	33.1844	20.8083	20.4416	41.4089	32.0259	20.2967	18.9064	29.3409	27.4356	34.4945	30.2353	28.685	25.6415	12.4877	15.0073	21.9473	45.5335
Mycth_107295	Aflatoxin biosynthesis regulatory protein	1.85431	2.09932	55.4	31.8628	41.1404	38.2733	24.4206	6.34332	190.494	197.556	1.84073	2.066	185.615	161.893	77.0566	52.7228	4.93044	4.11354	36.4358	36.3053	69.9011	71.2646	92.6595	70.6944
Mycth_107458	U3 snoRNA associated	38.9829	41.8092	27.2226	30.4764	33.278	33.8109	20.1986	22.4951	25.6027	24.2235	17.7817	19.069	22.3036	18.6464	20.0553	20.5141	23.4006	21.5081	37.2758	36.8886	16.0542	20.7046	17.8431	16.8176
Mycth_107520		22.7769	19.8902	8.94266	8.5152	19.4201	17.6429	12.8433	13.4618	18.1036	17.1011	33.2062	29.6132	15.5158	15.5557	21.4194	23.6635	16.0404	15.6454	17.8102	18.9335	17.3428	20.0963	17.0539	10.641
Mycth_107580	ABC transporter, transmembrane region, type 1	191.8	189.679	19.0516	18.0062	66.591	72.1638	83.5922	73.6656	42.9076	43.2911	222.627	248.959	41.0664	36.3734	93.5186	111.209	115.666	99.1448	105.264	103.316	38.0051	36.5383	32.6722	35.7788
Mycth_107689	Immunoglobulin/major histocompatibility complex, conserved site	9.42083	7.8633	10.6926	14.5178	13.8233	13.092	8.02299	8.05224	8.852	8.39141	2.54939	2.91297	9.18869	10.6227	4.24945	3.85805	9.79311	7.25171	12.3476	12.2821	5.27027	6.15239	5.21253	10.3938
Mycth_107723	Acyl-CoA N-acyltransferase	42.9214	41.6834	22.2625	21.3578	46.6032	43.064	20.0834	19.7419	24.9412	24.1315	18.4023	20.7241	25.269	23.9075	18.1849	17.9309	26.3081	23.7265	47.359	49.595	27.6157	32.5502	28.3263	26.2452
Mycth_107763	MFS general substrate transporter	183.653	106.674	6.73971	3.63256	123.417	123.047	531.725	622.544	13.4468	12.3345	201.773	254.714	24.7514	21.0132	13.2568	23.7029	528.791	296.7	219.588	183.644	2.23722	0.748562	0.0229546	0.466592
Mycth_107796	Hypothetical protein	6.51837	4.02261	5.269	6.07259	23.9875	15.6529	12.1861	11.8412	3.2337	2.51859	8.49056	11.7904	2.34618	2.41002	2.48221	2.35958	53.5512	58.979	24.9633	32.57	3.99728	3.41454	3.11896	2.54901
Mycth_107866	N,O-diacetylmuramidase	1044.95	847.74	754.16	471.191	533.198	575.232	534.329	664.935	61.8134	55.3535	768.307	800.462	130.388	231.295	310.908	283.67	492.022	471.564	478.29	410.828	101.228	97.0217	31.9831	27.4254
Mycth_107891	WD40 repeat	100.875	109.827	84.1402	79.2397	101.367	108.544	60.5128	60.4438	71.7728	70.3243	119.104	110.9	66.2703	63.1221	63.6781	68.8045	65.9236	63.3729	100.047	101.144	68.0302	81.2654	74.8088	73.5962
Mycth_107972	Armadillo-type fold	22.4577	25.7642	34.2501	35.2193	41.4433	40.9949	36.2216	35.5682	36.1829	34.9869	37.1972	36.8407	39.0946	39.6255	34.3075	36.8648	40.0813	38.2602	41.5403	39.086	22.9786	25.2802	23.3185	13.6566
Mycth_107976	Methyltransferase type 11	78.5113	147.844	42.629	31.5853	12.695	19.2144	36.407	44.2192	34.3597	35.2319	70.8592	40.013	36.3	42.0525	17.5592	20.0029	63.6598	76.6024	22.7851	20.3487	23.7228	21.8436	23.9614	21.3433
Mycth_108044	Sugar transporter	177.082	117.03	0.476181	0.511677	6.60991	7.1861	90.8741	91.1622	1.79699	2.27687	953.483	931.45	10.1854	11.6014	99.7202	101.664	247.529	216.148	15.2278	12.3707	3.18222	0.906057	0.5279	3.72105
Mycth_108061		12.1644	9.87968	9.13548	9.44986	14.0846	16.3414	12.2427	10.9802	14.2223	13.8039	14.5504	13.2953	13.8576	11.5625	16.2215	14.6589	14.2204	15.7788	22.1464	21.4415	4.59064	5.91849	4.47802	3.75207
Mycth_108098	EGF-like region, conserved site	123.234	107.043	45.5569	42.3958	122.683	117.7	115.595	115.943	105.777	107.182	86.065	80.1651	79.3741	71.452	84.3967	102.057	123.576	123.13	118.052	113.997	80.0809	83.1584	77.7664	106.099
Mycth_108115	Thiolase-like	45.5004	36.9388	57.1997	64.1049	50.6173	39.9748	69.0189	48.9705	53.8444	54.3583	78.7803	63.3597	47.3073	48.8155	60.3759	62.502	89.548	111.159	37.7754	42.9406	152.799	131.112	178.486	218.014
Mycth_108157	NDT80/PhoG like DNA-binding	39.405	38.0871	30.0439	33.9605	32.9687	33.4072	36.7882	32.6985	30.3552	31.3158	67.1878	65.8554	34.9507	35.2607	47.6723	51.792	51.1986	60.7741	33.6761	35.8606	27.6096	26.7398	25.2929	21.6139
Mycth_108294	Cytochrome P450	29.5863	23.1354	9.38873	10.1873	15.5815	17.108	29.4026	31.6546	13.652	13.1332	31.3795	24.9203	14.8943	17.2116	32.1713	30.5733	33.5993	30.5582	17.9189	16.5028	11.2036	12.5836	10.3156	6.80735
Mycth_108304	HEAT	36.1163	35.4927	12.1287	14.4186	23.1568	23.0433	21.2698	18.0526	13.2347	14.0509	24.8851	26.1907	14.0881	14.9302	18.537	18.4463	30.5474	36.7438	29.571	29.6449	18.5542	19.2336	18.2929	30.5905
Mycth_108314		93.0918	75.389	33.6041	30.353	33.9013	31.8652	24.9822	26.6339	32.4253	29.6759	95.2741	95.3435	44.0383	41.517	60.7013	70.3884	38.7873	30.2393	28.8606	24.8201	13.8821	15.3903	21.8854	35.8743
Mycth_108317	Phosphopantetheine attachment site	29.389	31.5267	1374	1218.16	47.4762	71.1279	38.7493	10.2496	2.9048	2.80521	4.97082	5.58449	348.679	524.719	2.86337	0.521102	18.1658	8.74682	16.1475	5.77614	0.635107	1.69338	1.68615	0.551368
Mycth_108391	Glycoside Hydrolase Family 72 protein	4.12804	5.19123	2.10815	2.06143	3.48861	4.71483	5.66935	5.48245	3.21286	2.46298	8.42979	7.83235	3.03931	1.85003	4.49399	5.69594	8.11997	6.96445	4.84477	4.16064	2.72051	2.30974	1.63599	0.782189
Mycth_108407	Aromatic-ring hydroxylase	15.259	15.0991	414.176	482.004	11.8958	13.9636	51.8316	40.2254	15.5985	17.3888	15.7612	15.2119	17.6593	15.3799	64.2915	25.7793	44.6704	26.1204	13.1767	11.111	137.721	68.964	46.1	5.50308
Mycth_108416	Bifunctional Glycoside Hydrolase Family 13 - Glycosyltransferase Family 5 protein	61.3408	81.4612	113.211	122.193	90.8834	74.4444	57.838	48.4057	165.331	174.945	54.4177	61.3218	128.668	123.206	155.27	150.507	32.3301	35.5446	54.8011	70.5333	80.2468	97.6368	131.428	99.8469
Mycth_108475	Major facilitator superfamily	65.9771	61.7134	18.6318	14.3907	44.8676	58.6991	57.7027	67.4404	28.8296	26.7113	82.7552	68.1184	25.3694	28.302	37.6973	41.5684	48.4796	46.2407	48.0287	42.3205	14.1394	13.9936	14.1257	15.1034
Mycth_108493	necrosis inducing factor	138.331	111.456	2.71433	1.27778	6.76931	9.80562	14.5021	13.5514	1.65092	2.13395	296.033	340.805	1.50102	0.733765	11.187	18.0495	59.7416	44.739	7.77959	5.10189	12.3088	7.04495	10.4834	13.4123
Mycth_108501	WD40 repeat	118.518	117.333	100.073	97.7488	134.967	129.198	94.2734	87.1649	104.575	105.427	89.6567	99.6968	104.786	107.932	91.8842	94.4002	93.595	98.6705	123.993	138.256	64.5576	68.7017	65.3297	74.4562
Mycth_108504	Bromodomain	42.5988	41.2533	26.8121	24.8478	39.1705	37.0258	36.7632	35.0359	37.2535	32.9285	44.7331	43.6016	34.0805	33.0432	38.6855	39.129	40.3602	40.4578	38.9678	42.842	21.7044	24.1297	23.3867	27.465
Mycth_108565	Syntaxin, N-terminal	197.434	226.707	65.8877	74.0276	97.7909	90.1676	61.5567	61.4723	97.0378	97.2573	60.2114	65.4266	82.7692	82.3746	77.9862	74.3205	72.9239	63.8709	81.5822	84.8634	83.6876	89.4118	84.1557	74.4719
Mycth_108615	Cytochrome P450	148.923	251.481	14.2845	10.0713	63.6187	83.3554	42.0198	30.7433	151.261	182.827	133.808	124.939	178.217	164.372	528.688	435.799	93.2834	88.43	58.3689	42.9993	9.73445	8.26012	9.24886	6.1596
Mycth_108627		46.5169	52.4827	15.4189	14.2986	17.1776	20.6709	14.6681	16.6681	23.4152	22.387	18.051	19.0016	20.2274	18.489	17.9651	19.5054	12.8868	11.6133	20.255	15.8141	19.9601	23.6859	19.5636	23.2865
Mycth_108765		7.89029	6.69963	2.19375	2.34207	6.54587	7.34087	4.99844	7.1075	3.78668	3.2177	5.10454	5.23105	3.09756	5.01498	2.76753	3.13911	9.68635	5.82	7.83024	4.38942	1.76935	2.31078	1.94865	1.86045
Mycth_108781		31.6849	31.8228	346.157	316.382	80.0589	64.8328	8.28467	5.39714	128.175	149.468	85.6192	79.7495	149.275	166.017	152.035	157.311	11.9005	14.5864	50.9125	70.7031	105.553	166.179	382.665	1109.38
Mycth_108836	FAD-dependent pyridine nucleotide-disulphide oxidoreductase	54.859	34.6483	0.948176	0.518691	4.46213	8.42213	245.697	324.983	2.19918	2.26816	135.865	126.219	4.73128	6.48919	12.3789	12.4211	446.812	467.699	7.5813	7.18283	1.51791	0.567875	0.417176	2.29052
Mycth_108890	Sugar transporter, conserved site	22.3771	14.6439	15.6275	11.9768	31.3727	27.9778	157.16	183.376	174.529	136.976	329.839	405.676	121.918	121.119	320.72	321.39	84.2859	94.9622	27.9645	26.4739	16.7404	14.5336	12.244	10.1398
Mycth_108924	Sugar transporter, conserved site	9.56666	10.2263	342.509	345.038	18.7848	18.1882	21.7182	21.6284	44.8744	42.9021	29.2354	23.6222	59.7423	96.7395	18.3091	17.6769	20.3051	16.6233	16.3198	18.8108	29.5838	29.7108	111.481	455.855
Mycth_109046	SANT, DNA-binding	65.0886	56.4212	15.4098	14.06	56.8844	56.3928	37.0557	37.3999	11.6295	11.237	33.8876	34.6134	9.66157	12.5179	15.2286	19.7069	32.4851	36.2421	44.3965	47.2073	23.8388	21.8746	14.3504	10.8784
Mycth_109078	Zinc finger, CCHC-type	75.7896	77.407	41.4907	44.7703	55.7416	59.0486	35.526	31.6747	45.2449	45.8711	54.4167	55.6372	40.4867	41.4173	51.6167	55.2977	52.4666	53.9228	59.2125	61.4756	31.4602	31.29	30.2213	29.7178
Mycth_109194	Sugar transporter	75.5321	87.5377	21.0068	26.0262	49.123	54.2812	37.2904	27.5681	29.8803	27.3364	36.0019	34.2132	24.355	25.0715	32.9077	33.7481	56.8051	59.3337	63.4647	61.8792	13.2463	14.1493	13.6407	27.5956
Mycth_109232	Chromo domain	15.4028	12.8072	2.74168	1.90068	6.78699	6.39684	6.87733	6.15448	2.61014	2.54528	11.3028	11.0809	2.64228	3.11287	4.89252	5.58414	9.29849	7.67063	6.59211	6.54256	2.82271	3.71307	1.96094	1.4358
Mycth_109373	XPA	60.6832	55.8321	30.201	35.8282	39.9313	35.9865	30.9275	34.2902	32.1354	30.6995	44.2492	39.0944	33.7752	31.3754	39.0426	36.4369	45.0365	45.9028	39.8091	38.798	35.6096	35.7183	37.3317	57.7709
Mycth_109377	WD40 repeat	58.4018	55.701	20.5641	23.659	33.2703	30.5966	26.439	20.2524	35.2854	37.4806	40.0296	39.4809	31.6725	32.9689	40.5573	40.339	34.6684	33.0444	31.9728	34.7719	19.7141	22.4569	20.2948	23.5314
Mycth_109444	endoglucanase	14.643	16.2627	25.4624	23.6725	570.722	713.662	3321.58	4341.32	841.881	819.996	78.7625	72.0205	425.781	291.951	1640.1	1734.59	115.692	105.452	175.119	157.683	9.29394	12.6569	27.3573	49.2759
Mycth_109499	MFS general substrate transporter	0.403017	0.492053	4.06488	1.3417	1.74662	0.954887	13.4205	7.14276	28.7355	25.0532	1.16994	3.94218	27.7777	11.5527	54.81	69.8224	1.14653	1.06982	1.00729	1.03968	5.35352	3.55932	5.12649	3.74185
Mycth_109510	Heat shock protein Hsp20	63.3804	47.5269	1550.04	2048.14	132.61	104.686	180.126	87.3714	92.4877	189.227	27.1304	19.2975	366.018	649.449	193.978	90.1882	70.7056	57.2897	96.9469	110.114	7323.18	6576.07	5412.72	468.235
Mycth_109530	Mov34/MPN/PAD-1	134.036	130.268	128.609	123.363	153.742	155.202	117.247	105.988	93.3681	86.6128	71.5064	75.3136	83.0737	82.5172	64.4417	61.8682	85.2243	76.6349	138.477	134.015	114.545	117.123	101.209	85.0958
Mycth_109533	D-isomer specific 2-hydroxyacid dehydrogenase, NAD-binding	93.9021	83.0436	46.9932	46.2714	58.9115	63.378	105.085	116.553	55.8047	51.1918	78.1532	65.8777	47.1321	43.1428	48.7594	50.0518	92.5877	74.63	79.3046	67.896	26.062	31.9597	27.8348	26.2968
Mycth_109542	Alternative oxidase	27.7546	21.8423	729.982	634.412	366.966	339.259	135.084	90.6676	2057.29	2106.2	7.41494	93.1887	1464.73	1326.33	1033.15	946.502	159.407	162.443	427.234	519.299	1042.78	1144.21	1368.78	1491.06
Mycth_109566	cellobiohydrolase	64.8888	57.2437	14.1638	10.0439	23.7724	28.6203	54.1614	44.2781	26.0484	23.4009	42.4015	27.4968	40.0594	45.8618	50.1364	47.4248	59.9333	67.2139	28.8846	25.7889	77.2545	71.0842	75.6407	48.3145
Mycth_109620	Cytochrome b5	472.622	501.398	666.024	676.239	643.392	541.959	235.688	193.273	1113.7	1123.15	47.4018	60.4811	853.012	733.155	264.915	284.091	143.16	198.037	593.963	631.828	815.3	1035.35	968.404	1483.33
Mycth_109638	Sterol desaturase	114.442	99.4673	812.525	631.678	350.818	336.127	327.28	121.922	712.64	696.661	64.2022	93.3815	514.224	481.033	201.927	161.226	122.451	116.115	423.821	290.407	577.184	515.719	590.736	842.716
Mycth_109756		24.7181	22.7512	19.0675	20.9048	24.7498	27.0546	30.8056	27.6691	20.8991	18.2538	24.9051	21.7561	19.9923	22.5592	23.7822	20.6211	35.2865	25.6689	30.725	27.0018	21.338	20.7045	19.6569	20.6174
Mycth_109790	Region of unknown function DUF1936	44.9109	37.1826	182.926	139.249	74.5485	78.8694	301.942	352.893	38.6471	37.9743	127.295	166.059	52.5848	66.1165	149.104	128.5	266.134	323.829	118.871	112.302	23.4471	19.2312	8.12626	6.32653
Mycth_109795		308.005	309.448	513.827	435.038	303.685	326.199	465.026	696.615	359.974	343.329	546.561	621.612	314.872	313.13	409.903	418.143	501.202	452.436	388.617	335.098	334.8	391.759	337.257	220.363
Mycth_109817	Zinc finger, ZZ-type	35.7021	32.5271	44.9068	44.5751	38.3356	34.7256	33.4393	35.1404	45.6176	43.6962	63.0381	68.6712	46.1693	48.8634	56.4458	55.3356	44.5759	41.8337	31.7592	33.2204	24.0973	22.4946	28.1435	16.964
Mycth_109821	chitosanase	218.429	219.552	88.8707	53.2188	289.494	288.523	242.209	280.948	49.6654	42.5593	82.0707	75.7794	40.7789	47.5228	62.8697	57.3034	448.184	450.574	214.932	188.375	41.8911	43.3421	40.4323	36.6303
Mycth_109870	FAD linked oxidase, N-terminal	242.398	266.325	116.195	156.545	363.698	387.446	346.584	341.75	768.277	829.869	236.79	251.184	685.458	642.835	640.912	573.043	353.531	344.743	428.637	361.867	141.805	129.771	97.8464	74.2649
Mycth_109876	DSS1/SEM1	271.508	281.767	275.56	234.523	186.042	188.719	190.703	229.55	205.245	186.97	208.877	200.874	200.478	195.334	169.434	153.81	194.675	164.624	173.733	166.026	153.814	158.45	139.668	154.753
Mycth_109897	TonB box, conserved site	488.65	617.467	31.2572	21.3423	79.7856	91.019	59.4594	55.5313	74.4008	74.8304	133.788	143.084	51.2883	50.3552	105.649	93.8628	89.2046	83.0645	92.2795	93.1156	91.5857	110.648	116.73	124.935
Mycth_109914		94.6574	72.4892	88.4472	81.409	48.866	47.9426	118.903	145.536	252.529	229.436	75.8501	68.4711	257.004	258.002	99.6808	95.1865	111.883	85.9413	46.7547	42.3603	27.608	22.4331	17.8695	11.7617
Mycth_10995	NAD-dependent histone deacetylase, silent information regulator Sir2	54.7558	51.8396	42.1787	37.3656	43.095	44.4779	41.3882	23.5378	60.7438	64.2551	37.9007	38.3726	66.792	62.5588	48.1933	50.5422	34.2565	34.3949	40.2755	48.9931	60.5697	57.5778	56.6901	64.6002
Mycth_109978	Pyruvate carboxyltransferase	444.412	387.955	86.5848	87.2142	247.608	242.043	587.14	547.244	58.8274	54.9319	107.213	129.266	56.6351	53.9727	49.9884	53.3481	679.87	742.446	285.702	263.994	130.596	107.209	55.224	35.2314
Mycth_110022	Aldo/keto reductase	120.091	133.934	159.234	140.744	249.181	273.301	359.695	380.762	568.112	481.913	241.847	304.474	506.696	485.362	290.639	297.524	197.807	200.53	292.326	288.968	155.821	142.419	150.101	189.094
Mycth_110028	Basic helix-loop-helix dimerisation region bHLH	70.4128	72.6689	651.377	421.476	366.298	301.135	147.503	63.6201	1283.99	1467.66	45.7706	988.676	843.262	479.45	1339.59	1590.3	273.6	591.76	330.27	345.19	3818.53	3616.37	3570.14	3304.35
Mycth_110038		2.38346	4.03575	38.186	25.1217	18.9466	17.3609	7.71902	4.63905	34.6248	39.4613	6.67107	9.64387	25.4436	26.5081	30.6349	29.0412	7.23693	7.48508	14.6578	18.7434	20.7521	20.6474	49.7213	158.747
Mycth_110042	Protein of unknown function UPF0005	147.611	125.437	215.259	198.778	121.99	108.6	129.712	104.788	160.128	155.608	178.032	165.126	169.669	184.919	182.441	187.68	152.644	154.019	106.718	108.985	307.205	267.181	296.036	257.861
Mycth_110061	Glycoside Hydrolase Family 16 protein	213.347	183.633	120.747	124.533	268.967	227.72	234.769	233.547	177.579	200.043	73.2902	90.0408	134.831	104.753	231.661	236.101	125.433	120.622	108.472	108.3	88.9968	126.175	145.983	122.93
Mycth_110187	Cytochrome P450	118.038	116.998	536.439	421.645	372.124	327.308	241.197	133.098	677.105	725.666	67.1434	80.0736	541.672	430.159	188.421	176.599	100.263	103.14	255.699	278.712	274.403	322.446	424.921	472.732
Mycth_110298		154.896	137.818	68.2122	72.8281	62.9935	73.0353	84.6457	79.5567	79.9043	81.6688	140.867	131.369	94.0322	92.2452	115.008	120.713	104.094	117.611	75.0092	73.9598	94.1579	94.5204	86.6752	74.0405
Mycth_110317	L-lactate dehydrogenase	68.8836	51.2999	171.391	89.6836	93.3079	92.9828	115.142	58.5955	147.835	181.435	106.403	122.055	402.892	229.016	294.695	255.143	60.0134	79.0999	121.154	122.08	1230	1174.44	1440.34	1201.18
Mycth_110470		13.9268	6.74475	1.86013	1.78781	3.09134	3.54055	10.0951	11.7322	3.83233	4.89464	58.5199	34.7335	4.63113	6.00593	79.0572	55.8217	10.0661	8.16482	3.8262	2.47657	0.750141	0.865818	0.970107	1.18314
Mycth_110475		68.5099	64.7441	79.1413	78.9618	102.198	93.098	58.1142	59.6288	77.8075	73.0601	62.6487	69.8934	76.6901	83.7827	60.2198	60.5349	57.4416	60.3484	79.0672	89.0432	71.8703	84.0375	73.4925	60.177
Mycth_110510		93.2671	92.3029	230.516	264.593	399.403	361.383	130.294	202.032	339.453	334.036	50.3332	51.7631	155.374	143.397	93.3807	91.5239	90.4157	80.7288	229.259	203.052	138.846	163.087	170.899	155.913
Mycth_110532	Heat shock protein Hsp20	85.6067	58.8198	2811.92	3182.06	249.043	208.619	253.836	96.8088	123.345	161.781	25.2234	14.7433	440.911	857.513	334.368	153.689	106.159	89.9447	206.299	290.188	7758.84	6063.35	5547.73	912.332
Mycth_110536	HRDC-like	65.9734	57.1263	95.702	85.4833	62.3169	63.7392	72.8752	99.331	106.115	102.242	140.293	131.649	107.611	101.99	110.863	111.401	87.1567	70.5842	63.9714	52.5835	59.1595	67.0723	57.4751	15.7933
Mycth_110640	Globin-like	6.52628	6.19891	702.721	468.037	296.272	224.181	151.246	75.1524	988.769	1003.93	3.67062	111.781	1059.95	893.1	813.192	721.024	47.8412	100.944	182.345	264.402	1307.99	1275	1317.7	919.182
Mycth_110651	Glycoside Hydrolase Family 61G protein	17.9012	13.5074	0.165686	0.0415419	4.28846	6.74089	3.19415	2.73386	0.168338	0.130792	13.6726	7.36766	0.546806	0.685845	0.292116	0.501112	35.1786	42.1426	21.4003	18.2184	0.100225	0.106782	0.186644	2.12526
Mycth_110670	Methyltransferase type 11	166.025	166.075	101.853	102.666	134.521	138.75	84.0633	92.0365	129.71	132.639	66.9713	75.143	111.081	99.775	69.1425	74.1698	71.5394	69.5199	143.09	131.385	95.4206	109.073	92.8758	112.682
Mycth_110674	Carbohydrate-Binding Module Family 50 protein	847.257	1600.5	886.136	657.595	412.126	327.731	354.326	507.287	485.972	451.949	157.253	195.19	458.561	467.334	48.1245	50.9447	551.118	641.046	340.883	396.821	743.417	794.923	948.86	573.669
Mycth_110717	Nascent polypeptide-associated complex NAC	412.875	415.821	463.297	472.487	396.172	417.064	467.787	550.101	423.317	409.37	423.982	410.468	448.619	419.191	341.42	354.094	312.529	280.886	428.297	398.163	344.669	359.522	270.036	253.701
Mycth_110792	Yippee-like protein	20.1189	19.7593	60.4007	86.8678	21.1891	18.7655	33.1188	37.0176	38.9673	45.5871	52.4514	56.6308	60.9149	68.2745	42.1871	36.2848	43.0471	39.4789	23.0204	23.3592	29.2935	25.6431	51.3275	60.2099
Mycth_110806	pectin lyase-like protein	12.8746	21.81	2.12316	2.61015	8.07888	6.12695	29.07	42.5994	16.9325	15.6573	4.83289	7.80503	36.9264	40.1897	21.2961	23.3657	7.84856	7.97442	7.17021	5.40677	1.87814	3.47234	2.77748	2.84608
Mycth_110817	Ribosomal protein 60S	687.823	776.765	1447.35	1163.48	1337.02	1341.22	1262.13	1317.16	906.341	847.748	590.939	603.703	880.686	850.156	463.812	446.487	500.558	408.231	1261.85	1130.84	942.589	879.016	625.697	649.626
Mycth_110821		663.23	632.912	699.2	707.478	834.784	762.897	441.206	366.339	793.436	802.834	378.922	383.176	579.835	611.529	498.236	478.012	466.997	442.419	786.867	855.31	665.491	790.457	851.07	929.913
Mycth_110871	Isocitrate lyase and phosphorylmutase	70.0952	64.414	10.3131	13.1168	12.8756	14.1688	38.892	36.0846	24.3528	25.6762	78.7926	76.7838	32.02	27.9552	44.5101	42.2142	147.03	175.912	18.282	20.3077	559.773	388.734	588.832	801.647
Mycth_110897	WD40 repeat	54.6658	51.6155	58.7828	65.5138	59.1668	56.0256	51.9729	49.4585	68.7611	74.2725	61.2195	70.3794	72.8201	72.1986	60.1266	66.1712	67.0429	75.5355	58.9188	55.733	38.6852	38.6011	42.5516	47.5467
Mycth_110931	D-isomer specific 2-hydroxyacid dehydrogenase, NAD-binding	687.05	817.388	96.278	42.872	13.5485	15.8229	117.093	107.648	88.8904	92.2348	679.382	530.511	28.2025	25.4096	269.648	275.313	200.227	242.028	24.1875	24.9743	75.3101	52.515	63.1445	111.444
Mycth_110951	Peptidase aspartic, active site	1.94724	3.28384	0.66037	0.397374	1.34498	2.63957	1.88288	4.35852	0	0.166815	1.55329	1.01697	0.550584	0.262422	0.846751	0.426085	9.75377	10.7401	2.02347	2.48248	0.532618	0.567463	0.264499	0.336024
Mycth_110956	Flavoprotein pyridine nucleotide cytochrome reductase	16.6783	14.3685	88.903	83.644	46.766	40.0602	47.9336	30.1153	170.836	162.155	13.9373	34.4414	132.982	91.5217	135.039	135.165	31.8318	37.4881	46.8461	53.1377	128.997	107.065	173.343	204.281
Mycth_111030	Carbonic anhydrase	8.43251	7.02848	254.718	472.472	21.6466	20.984	13.4943	8.4777	51.5396	52.7857	9.32177	15.3134	119.853	169.8	68.7865	62.9386	3.21119	3.46244	15.21	11.5799	89.6445	81.9182	118.148	84.9408
Mycth_111035	Peptidase M14, carboxypeptidase A	44.9265	40.5863	3.30886	2.09945	5.50136	6.55509	7.11081	5.76492	1.82957	1.85507	16.5983	22.3066	1.87671	2.28094	1.08233	1.0348	49.6763	41.871	7.78805	6.50497	1.3616	0.986465	1.31854	3.00658
Mycth_111036	Hypothetical protein	18.5046	14.9526	14.2819	7.53323	141.277	132.783	49.2045	52.0725	15.471	13.7629	49.5784	52.0542	7.50876	8.62987	19.0498	20.1732	30.7257	31.2822	110.339	123.513	13.9402	14.7095	9.00517	9.89112
Mycth_111073	Ferritin/ribonucleotide reductase-like	21.1372	18.9197	6.62348	8.54066	13.1397	16.4819	17.9673	23.7791	26.6268	24.1556	42.6917	40.6021	24.464	23.928	116.915	94.9074	21.4126	23.1576	19.9878	18.4049	31.2549	36.1948	23.5862	20.2802
Mycth_111088	Glycoside Hydrolase Family 61I protein (cellobiose dehydrogenase)	30.7617	29.8368	4.70788	5.40835	14.4918	14.0931	18.4155	15.4135	5.04416	3.54072	15.8387	10.6446	5.44175	4.7905	6.66772	5.14325	21.8254	21.2381	19.562	17.4969	3.98697	4.04553	4.24272	4.02891
Mycth_111107	Nucleosome assembly protein (NAP)	250.869	235.652	150.397	149.942	204.99	194.626	171.841	182.735	133.593	117.699	153.778	149.069	114.62	117.025	117.609	122.776	164.812	159.893	195.534	198.565	160.997	181.4	154.644	206.531
Mycth_111172		13.2752	11.5463	24.9712	23.8512	12.8855	12.5353	9.89864	11.5492	19.9808	25.9942	19.9014	18.3475	23.0059	19.1739	25.1284	22.1686	12.0835	10.5233	13.9359	12.7656	24.6406	19.9253	82.9585	42.3158
Mycth_111173		54.6013	50.2316	43.2779	46.4081	26.4023	32.4347	68.3662	77.1011	145.395	149.499	229.14	297.004	161.738	138.044	292.473	292.972	117.772	122.842	45.2008	45.8095	49.5821	49.6082	52.6761	104.426
Mycth_111214	ERG4/ERG24 ergosterol biosynthesis protein	131.836	133.392	29.5141	28.0387	74.5241	78.4607	72.2873	62.4192	81.7701	86.7566	186.462	151.397	82.3804	81.6362	634.887	508.396	67.8016	58.8033	69.1372	67.9611	46.6028	54.6085	37.5716	89.3685
Mycth_111314	Protein of unknown function DUF706	100.954	276.264	71.9836	81.2501	9.28614	9.72386	9.07722	8.22857	101.221	92.292	409.931	352.387	182.444	154.705	151.319	167.072	16.8288	17.9088	8.6966	12.7619	185.871	152.97	235.693	766.079
Mycth_111331	Thiolase-like	158.134	144.898	169.476	137.274	125.461	125.501	246.921	230.442	168.251	166.095	210.106	196.652	190.558	195.101	193.577	191.765	261.072	321.174	113.965	113.007	280.695	239.696	270.633	212.377
Mycth_111372	endoglucanase	1.20357	0.788875	1.89046	3.24037	1.2251	1.30846	1.02458	1.01101	1.16408	0.976801	1.29357	0.846932	1.64782	3.75622	1.10183	1.02571	2.31958	1.17521	2.69154	1.48594	0.928707	0.886088	1.18741	0.787047
Mycth_111377		156.559	139.407	103.285	107.779	163.829	147.62	133.23	162.445	104.002	101.07	142.521	145.718	103.724	96.8966	102.127	106.07	166.267	134.435	180.208	173.009	155.343	185.08	131.614	111.185
Mycth_111388	Cellobiose dehydrogenase family protein	10.9098	9.63247	3.71634	4.07339	6.89352	7.51815	5.98769	4.67664	4.91066	5.04017	7.7383	6.61452	4.21882	3.79293	5.91097	5.99466	6.78768	6.08021	5.54852	6.01193	4.83187	6.5615	5.06338	5.82121
Mycth_111405	Histone H4	2107.71	2030.94	1858.67	1451.88	2037.93	2021.71	1889.3	2345.66	1699.52	1703.38	2012.8	2123.74	1627.27	1584.17	1536.64	1477.01	2179.77	1882.73	2209.12	1881.54	1421.41	1629.75	1443.19	1624.95
Mycth_111425	Ribosomal protein L2	641.347	736.128	1329.42	1128.88	1144.16	1174.45	956.027	1059.49	957.57	911.138	541.174	596.113	889.236	855.84	467.29	474.3	401.654	365.884	1069.7	1043.33	850.9	824.284	627.26	656.869
Mycth_111604	Haloacid dehalogenase-like hydrolase	38.4322	40.1208	53.9617	58.9001	67.3413	70.445	60.7131	60.8048	48.9652	47.7939	34.7773	28.9876	41.3199	38.3824	38.5128	36.5433	48.7662	48.7226	75.1466	70.8265	33.5961	35.6575	37.9613	41.6901
Mycth_111645		21.4709	22.1184	177.599	233.478	35.0108	42.5565	34.4615	32.0799	61.3427	71.8863	19.3435	46.8328	62.4233	53.9674	58.3918	62.4853	58.8352	68.0779	41.0063	34.1353	154.116	111.831	88.2997	49.3288
Mycth_111741	Fungal specific transcription factor	22.8885	19.4129	18.0307	18.5834	29.0577	31.8747	21.1219	20.378	14.4258	12.9144	22.6622	22.0833	13.0301	15.7078	18.9626	19.9931	82.3228	28.0001	25.7691	23.672	15.679	16.1583	17.268	27.8225
Mycth_111770	Cytochrome c oxidase, subunit VIIa, fungal	447.056	460.102	1143.26	1274.97	931.474	838.427	625.714	768.836	1250.76	1295.52	302.307	424.831	1482.27	1200.13	832.464	712.105	427.014	382.058	839.452	799.02	2389.62	2453.83	2557.86	2095.91
Mycth_111814	Cytidyltransferase-related	90.5048	109.917	147.268	135.923	95.3869	97.8394	58.59	51.1795	116.126	118.566	79.2171	89.5625	90.815	89.5773	94.4311	100.949	60.8541	62.4584	95.0959	99.0691	82.9268	79.5959	108.073	135.589
Mycth_111845		212.152	247.924	22.2353	13.6173	84.5424	81.1769	46.1725	46.0901	6.05387	6.43102	58.1119	48.2224	7.01042	7.50769	86.1116	76.1287	48.2175	41.6986	73.3962	70.7684	34.7372	36.5816	27.7998	34.6373
Mycth_111934	Thiolase-like	87.4207	81.5957	69.4156	59.7888	104.077	104.798	112.975	103.05	89.6394	77.9492	64.7436	65.7985	56.418	46.649	53.9527	62.9247	87.8189	78.8469	142.519	134.876	48.6676	47.9034	31.9501	51.972
Mycth_111987	Ubiquitin-conjugating enzyme, E2	257.594	238.037	181.661	197.879	198.705	208.436	230.7	302.447	194.646	178.986	233.221	231.857	200.474	186.986	201.156	187.55	285.899	267.374	208.754	217.788	155.391	165.338	159.576	173.311
Mycth_112014	Alcohol dehydrogenase, zinc-containing, conserved site	61.6843	55.3486	85.8543	46.2353	54.6529	63.3738	379.654	506.526	314.427	273.942	184.196	206.685	247.912	221.069	218.964	210.309	109.262	116.233	60.517	47.1528	65.0786	52.1808	64.3557	76.3006
Mycth_112025	Glutathione S-transferase, N-terminal	569.291	629.465	1719.1	2504.94	271.47	346.113	312.699	324.368	117.839	105.96	145.137	151.703	181.477	374.947	11.6374	13.4515	523.629	361.666	390.058	238.55	92.8555	72.976	111.828	109.631
Mycth_112050	xylanase	10.1188	8.08313	2.05896	1.7389	143.86	167.038	46.1128	41.4885	2.44669	2.94273	10.3374	10.0131	3.28775	4.35417	6.87808	5.97235	118.802	104.879	128.27	87.755	2.08309	2.29697	1.95318	1.73082
Mycth_112051	Cytochrome P450	49.454	45.7026	11.4258	4.72722	97.0635	138.435	111.583	87.9189	4.00092	3.59839	48.6748	56.4857	3.21273	3.65528	5.2788	5.05272	256.267	174.584	212.403	165.388	21.2099	16.022	5.66074	5.26238
Mycth_112080		42.7416	35.5019	80.4654	82.7049	43.273	58.7473	155.414	108.373	49.7324	59.0241	9.78204	13.088	69.2567	79.7236	8.63978	5.50454	98.6366	83.8367	98.3109	58.9533	2.40172	1.94248	1.87175	5.06917
Mycth_112086	Heat shock protein DnaJ, cysteine-rich region	84.3477	58.9113	60.0376	45.5518	24.8102	33.9511	99.4617	130.962	60.3506	55.8285	49.5285	68.0708	71.3364	62.3538	70.9577	54.0361	148.791	114.818	41.6215	25.3498	147.304	120.229	121.716	97.4785
Mycth_112089	Glycoside Hydrolase Family 61A protein	68.2829	62.1587	2.34535	1.96014	9.90422	16.5278	8.82939	7.2911	0.567357	0.599507	34.4132	19.4352	4.15142	7.47085	0.537016	0.0900755	20.6197	13.6745	43.4896	25.7678	1.48628	0.335897	0.726905	6.60638
Mycth_112121	Thiamine pyrophosphate enzyme, C-terminal TPP-binding	104.55	78.7345	1152.45	1027.45	689.01	595.407	360.183	113.533	894.379	1031.03	143.749	255.933	1011.95	862.882	541.813	529.713	111.951	162.078	664.342	761.797	1236.16	1416.84	1673.41	1682.79
Mycth_112136	Histone H2B	2638.1	2127.66	1313.42	1393.26	2186.27	1961.95	1651.62	1945.07	1381	1359.29	1122.36	1224.29	1261.89	1341.66	944.952	962.867	1894.4	1587.52	2118.49	1946.49	1916.14	2137.56	1925.49	2845.25
Mycth_112137	Histone H2A	3158.48	2592.81	2270.25	1932.32	3404.18	3076.43	2473.58	2328.84	2435.65	2396.2	1708.07	1922.72	2353.91	2290.87	1470.73	1492.15	2682.03	2137.22	2849.98	2698.9	2110.75	2453.91	2237.09	3603
Mycth_112159	Squalene/phytoene synthase	132.218	110.016	50.8521	43.6209	78.5704	79.8939	64.608	57.3009	67.7772	65.0205	58.5765	63.954	62.4337	55.2809	57.3632	55.4695	56.794	47.4371	69.6467	69.4196	43.7578	44.5684	37.2114	38.4718
Mycth_112204	ATPase, F0 complex, subunit C	276.767	202.735	1025	1129.89	373.368	349.548	253.205	265.227	167.394	151.186	500.713	341.594	116.156	143.88	172.809	125.313	368.168	278.778	341.427	369.487	1451.24	1655.12	1475.09	1532.44
Mycth_112227	D-xylulose 5-phosphate/D-fructose 6-phosphate phosphoketolase	19.9906	18.6021	846.916	500.451	524.559	490.912	312.049	74.576	685.622	848.33	15.9817	21.6177	997.424	883.943	415.73	340.675	58.4078	80.5229	653.614	619.85	1508.7	1462.49	1546.61	1909.68
Mycth_112306	Methionine synthase, vitamin-B12 independent	34.8387	29.0613	38.2774	33.3049	26.209	27.0859	41.9332	41.5099	21.5722	20.0505	43.8345	41.8877	30.3057	34.5226	27.8377	30.3133	39.1826	35.874	27.8444	28.6067	23.1344	22.8843	19.7212	17.4577
Mycth_112322	Globin, subset	27.6557	24.522	3155.27	2612.68	1002.04	869.928	848.521	324.946	4668.97	5288.2	22.3818	46.1308	5173.21	4741.84	752.557	595.663	161.039	217.408	922.854	1193.56	3284.74	3196.82	2997.62	2824.38
Mycth_112329	Sterol desaturase	105.898	96.106	465.665	410.298	241.481	242.868	203.294	165.484	622.442	606.696	128.656	176.528	551.969	522.389	323.568	285.863	151.134	138.921	207.844	211.689	313.036	302.072	288.751	306.97
Mycth_112362	Regulator of G protein signalling superfamily	600.727	428.533	28.4558	18.6872	310.199	354.33	474.197	345.868	10.6803	7.4548	51.5799	64.7213	9.35411	10.7001	3.89453	4.10013	645.587	663.992	496.852	474.348	267.019	249.836	73.3153	69.4288
Mycth_112363	Peptidase C14, caspase catalytic	113.783	114.416	127.846	112.839	117.207	134.012	115.423	93.2004	96.8019	95.0747	141.98	159.407	101.821	115.452	70.8722	71.0354	129.188	128.09	139.036	113.791	129.007	114.3	122.825	121.06
Mycth_112399	Carbohydrate-Binding Module Family 1 protein	4.89537	3.42924	2.83336	2.9304	5.14705	7.2468	6.08191	4.09709	2.57885	2.71195	3.85291	3.47708	2.42998	2.55095	3.74657	2.96359	6.14434	5.56377	5.61454	4.61831	2.30308	2.62495	2.77063	3.37906
Mycth_112411	Cytochrome b5	129.744	115.414	130.499	136.961	136.27	143.504	137.98	119.629	111.876	114.01	196.472	174.926	126.408	133.862	152.593	154.181	150.365	128.627	150.453	130.67	79.5021	79.5686	71.6545	61.1412
Mycth_112442	Proteasome alpha-subunit, conserved site	121.866	121.444	158.629	149.727	186.079	192.935	122.354	151.551	160.003	163.862	166.483	181.194	160.378	149.188	135.93	147.239	141.849	151.696	163.603	167.184	118.968	136	119.13	95.477
Mycth_112471	Oxidoreductase, N-terminal	148.356	134.971	88.2024	46.2184	249.35	301.46	259.013	308.622	42.0523	40.69	129.129	134.191	34.4749	41.0476	49.7673	53.7504	225.525	210.908	291.614	241.783	52.5438	49.1068	39.5939	35.7076
Mycth_112491	Sugar transporter	3.40255	2.92711	233.211	277.695	129.63	174.874	44.3925	13.4194	55.2213	66.7659	3.35224	2.73101	60.1886	71.662	4.92156	3.36996	10.7333	9.29366	167.937	178.078	75.6691	54.9014	108.052	151.425
Mycth_112498	MFS general substrate transporter	83.223	66.7124	20.2994	20.5178	77.3446	78.8171	86.3572	76.3243	27.2411	26.3813	48.1957	48.1639	23.6169	21.1031	27.658	26.8256	114.006	110.73	114.591	113.122	36.6394	35.2692	18.9427	16.5688
Mycth_112612	Coproporphyrinogen III oxidase	34.4433	35.0668	1072.99	965.343	425.099	450.976	355.719	156.485	872.442	898.369	44.9327	87.7701	1123.07	1026.74	314.891	274.847	102.334	110.719	573.503	496.834	842.602	845.537	802.16	562.642
Mycth_112686	Heat shock protein Hsp70	253.997	250.256	3221.72	3280.74	1182.76	1143.5	740.463	552.94	1037.95	1049.85	499.785	582.28	1076.86	1534.2	993.224	920.685	660.987	613.341	1156.61	1249.38	6935.37	6141.54	5623.75	2054.23
Mycth_112699	Transferase	527.084	463.116	560.9	418.463	404.992	394.742	291.195	251.247	636.771	678.402	367.744	374.725	750.673	721.207	442.493	441.914	180.477	138.589	344.096	333.935	313.018	400.184	403.06	458.991
Mycth_112700	Histone H2A	300.46	278.602	197.145	196.198	324.071	347.467	248.996	268.454	269.347	260.313	387.451	348.551	271.547	275.012	287.172	290.531	296.6	270.661	338.504	322.156	239.599	259.304	236.879	270.619
Mycth_112714	Pyridine nucleotide-disulphide oxidoreductase, class-II	91.4753	50.555	4.65158	2.92495	35.0884	54.1413	140.068	128.159	0.200045	0.163198	55.5455	73.4255	0.641246	0.122253	0.0710051	0	530.702	462.899	113.623	100.061	8.63488	3.64819	0.831742	0.469627
Mycth_112716	PaaX-like, N-terminal	25.2203	22.554	11.9078	10.6464	13.317	16.0764	21.1154	23.6084	17.1629	18.4795	24.3903	19.12	16.3224	15.0091	20.0623	16.9	22.3318	23.6282	16.303	16.0926	10.144	9.51861	7.83354	7.59356
Mycth_112802	Crotonase, core	0.476574	0.370937	7.11132	4.21436	2.79798	3.69152	7.33126	7.69892	28.2877	27.0682	3.2947	4.67927	21.0662	12.9736	24.5368	34.8821	3.62191	2.56883	3.24651	3.03785	7.95163	3.11097	4.9198	3.7556
Mycth_112805	Condensation domain	0.0834932	0.0361034	1.23076	0.295333	0.269124	0.258693	2.09907	0.828786	6.56176	6.11788	0.290086	0.627919	4.61138	1.49527	9.0573	15.8457	0.0576853	0.0418646	0.231364	0.141924	1.46768	0.356861	0.963992	1.05658
Mycth_112815	Cytochrome P450	285.236	204.598	5.36296	2.75651	2.9298	2.90283	14.0096	10.3159	21.2958	22.1625	590.937	500.082	23.7076	26.1511	339.273	353.139	9.432	7.80537	1.6547	1.35454	6.54227	7.14309	5.30295	7.39076
Mycth_112824	NmrA-like	13.1357	12.7582	10.2344	10.7774	20.069	67.7627	209.785	199.394	15.3994	16.4582	4.38471	3.74326	28.8495	42.8973	36.6506	39.5029	223.558	156.25	229.474	115.489	1.93097	1.75891	3.62341	6.95911
Mycth_112826		15.6561	16.519	15.9124	16.2716	17.692	17.1953	14.4838	14.2441	14.4093	15.4766	18.2806	15.8345	14.682	13.2442	13.4387	14.9156	15.0785	16.4605	17.9378	16.6607	10.3176	11.5045	11.1904	7.14434
Mycth_112850	Tetratricopeptide region	45.5809	41.6038	60.9762	66.2892	62.6101	59.8325	47.5582	47.4028	49.0402	48.3317	54.1008	56.3787	50.5728	52.4408	47.8799	48.2245	54.6825	57.659	61.9723	65.9199	31.7137	31.7269	28.3526	21.1848
Mycth_112889	Appr-1-p processing	129.365	150.315	125.84	141.719	135.038	112.716	156.872	182.022	130.604	133.665	94.022	107.589	120.597	109.042	133.504	142.091	153.731	157.564	111.411	115.051	127.621	143.143	136.538	87.2386
Mycth_112905	ATPase, P-type, K/Mg/Cd/Cu/Zn/Na/Ca/Na/H-transporter	13.5275	13.8574	18.908	13.7873	15.4272	10.8911	9.94756	7.36278	14.1402	15.2643	178.252	196.555	26.4869	21.7824	86.0428	89.6645	14.1352	16.1253	12.2098	11.3442	32.8989	34.6754	73.4916	129.024
Mycth_112916	Glycosyltransferase Family 2 protein	155.23	165.474	166.618	180.155	162.709	147.297	122.197	94.3672	188.79	196.226	135.43	145.019	147.962	154.346	195.389	193.576	148.591	174.073	135.021	156.098	140.054	151.653	198.947	175.343
Mycth_112924	Transglutaminase-like	32.1332	44.2581	10.5184	10.9957	15.416	14.8623	19.5019	18.5896	14.2658	14.0666	37.8583	27.137	14.9429	14.8672	26.99	26.4481	28.4403	29.5711	15.0195	17.5376	7.87472	9.16615	9.55345	5.92938
Mycth_112996	Pyridoxal phosphate-dependent decarboxylase	7.69502	5.84467	16.1569	19.8756	9.93676	10.5389	13.9402	13.6966	12.0914	11.3881	9.01458	9.24913	10.6371	10.6809	6.6729	6.95475	14.0232	17.5025	10.6617	12.3124	9.62705	10.9459	10.3766	10.6744
Mycth_113066		12.2214	10.015	8.10581	10.0258	8.89868	8.98526	11.1308	12.3418	11.6615	12.2839	23.3479	21.3209	13.827	13.5221	17.8878	18.4502	15.6163	21.5914	9.72426	11.1597	12.4728	13.6467	11.3606	9.38066
Mycth_113138	DNA-binding SAP	26.5275	27.7619	14.9871	14.6252	25.5512	24.6782	21.3625	18.1195	19.0247	16.5802	25.6147	21.6688	15.095	16.9601	19.891	21.1096	26.136	23.8625	28.7934	28.1193	12.066	12.5774	10.7019	9.13252
Mycth_113236	Aldo/keto reductase	67.5783	72.5553	145.536	164.788	55.5206	57.8338	449.762	771.302	93.4982	84.6585	101.821	85.7004	97.4523	134.378	162.506	181.7	56.9957	56.777	65.1063	61.0973	53.3306	46.2201	51.7356	39.5188
Mycth_113239	Protein of unknown function, ATP binding	86.174	99.1409	64.5007	78.8264	68.9147	73.5862	72.9338	88.2933	70.1828	62.9991	76.9698	81.4004	67.5963	67.0286	65.3022	62.705	83.338	84.373	73.1274	62.9641	50.8789	53.5737	46.8067	42.7217
Mycth_113387		2.17597	1.57092	22.2793	33.4647	3.04949	2.44275	3.1935	3.97741	8.13646	4.66835	15.2947	14.3882	8.48877	9.99588	7.70135	6.87289	3.20284	3.22575	2.00991	2.41225	74.113	65.9925	86.9226	9.6649
Mycth_113450	chitinase	15.987	19.5449	2.74241	4.473	77.1923	82.8997	5.1817	5.79871	5.37711	6.408	4.42487	2.42286	8.81502	6.89248	12.8812	9.8601	14.3351	8.89639	45.9962	28.6627	11.5891	10.3318	21.4626	17.8777
Mycth_113457	ATPase, F1/V1/A1 complex, alpha/beta subunit, nucleotide-binding	19.3128	21.4867	19.9706	20.0145	33.4999	32.2495	25.041	19.8148	41.1256	45.4561	54.1334	70.2472	39.4787	34.1277	68.578	76.2655	31.0352	34.9264	32.6266	36.9667	19.6701	24.0981	23.3394	17.4511
Mycth_113577	Aldehyde dehydrogenase, conserved site	90.9842	76.6723	12.5144	4.95124	3.15029	4.3706	35.7363	26.9337	2.56629	2.70688	16.1732	11.198	3.37693	3.97946	5.34882	5.12377	37.7409	29.954	4.72322	2.48171	3.53425	3.74902	3.19982	3.78112
Mycth_113600	3-oxo-5-alpha-steroid 4-dehydrogenase, C-terminal	447.734	661.463	352.45	112.96	137.09	109.383	78.3917	56.1852	4.35442	4.63593	76.9007	98.735	1.56935	1.52475	151.662	121.425	179.032	188.334	58.674	148.676	662.757	659.215	240.222	65.4792
Mycth_113715	Dynamin, GTPase region	24.7716	27.2238	20.4136	20.2293	27.5075	27.5884	27.3939	25.2715	25.1849	25.5933	25.6321	24.1392	24.2176	26.2202	22.5248	23.9309	26.7366	27.5899	26.8211	26.9828	12.4417	12.5198	12.4162	12.4198
Mycth_113886	WD40 repeat	94.8331	85.777	151.966	142.273	164.027	172.194	132.631	135.074	127.965	116.128	159.318	149.596	123.929	126.57	111.105	109.705	143.539	145.438	161.102	154.577	86.5888	91.082	94.5707	113.043
Mycth_113912		51.3383	45.5852	24.0214	26.1927	28.4503	26.8492	21.652	16.2667	31.3248	30.4818	37.492	40.4504	35.4335	37.5933	39.7728	40.5283	24.4404	28.4904	30.1911	32.0698	21.864	24.6287	25.1773	27.1942
Mycth_113985	Thioredoxin-like fold	422.106	370.672	591.743	441.411	283.759	273.325	331.339	357.433	338.651	344.626	613.747	576.546	315.766	283.791	324.505	346.312	385.443	377.098	262.943	249.153	475.234	483.786	598.81	470.051
Mycth_114008	Opsin	80.7433	114.398	67.0933	61.0798	77.1397	77.5145	40.3797	35.5629	106.474	107.971	46.8292	52.0724	89.5404	87.3576	69.2797	70.3425	43.6225	41.8978	80.5975	89.6111	46.5421	49.9371	40.2843	25.4793
Mycth_114083		170.35	122.438	2.91632	2.83563	17.2486	18.0911	23.5535	16.6227	7.07029	6.78292	91.4479	90.8228	7.58604	6.52473	24.4316	29.1143	44.3788	49.4943	18.6167	20.8567	8.08191	10.9257	3.88172	2.88043
Mycth_114107	Sugar transporter, conserved site	20.4498	13.06	3.55649	1.88329	70.2621	81.9906	374.22	493.878	8.09409	7.56453	120.172	108.62	13.1063	10.9672	88.1043	89.8614	718.592	866.552	80.6907	77.9184	14.8013	10.2442	17.2933	14.2121
Mycth_114166	AP endonuclease, family 2	28.1136	30.2741	11.7941	10.3965	23.6523	27.027	16.9748	14.0722	24.1971	24.2263	26.0867	24.3527	24.5833	19.405	19.7989	22.1535	17.9417	18.4703	28.5042	24.1518	9.85039	10.2148	12.1516	19.5174
Mycth_114237	Short-chain dehydrogenase/reductase SDR	87.5326	77.6422	67.6253	64.3448	76.2706	79.7994	77.0867	73.2189	83.1519	82.9053	104.592	115.911	100.987	105.206	92.9054	88.8575	87.5425	86.1313	81.5115	78.9611	38.3483	38.789	45.5198	96.2749
Mycth_114376	Peptidase M49, dipeptidyl-peptidase III	158.159	136.035	49.1955	39.3085	41.8092	43.5104	87.5523	76.7018	56.8863	56.0758	212.705	210.801	58.4513	58.0684	93.903	93.4515	140.622	138.054	50.7298	51.7842	40.7923	42.2333	36.8145	32.3309
Mycth_114482	Cytochrome b5	34.0959	40.1716	30.6079	28.896	37.8883	45.7782	87.8349	103.818	91.6813	89.6374	69.4772	79.189	101.85	97.8276	60.4571	58.6321	48.2568	45.9333	46.1293	42.215	21.9875	21.2751	21.5221	23.5464
Mycth_114497	beta-galactosidase/glucoronidase	41.2133	23.1054	1.17363	1.43292	7.145	7.04152	72.134	61.2072	2.45396	2.15906	77.8755	100.743	2.96035	2.70367	8.08048	9.48618	190.223	253.613	13.9851	16.209	15.8347	11.4005	8.48177	7.17277
Mycth_114666	Alcohol dehydrogenase, zinc-binding	7.61675	3.75132	0.420296	0.187342	99.5121	210.663	718.841	590.046	2.75194	1.47459	16.8062	18.5907	9.47438	4.36107	1.07784	0.0753289	915.776	610.716	714.319	425.676	0.338988	0.240777	0.0233808	0.0198023
Mycth_114667	Hypothetical protein	4.48145	2.81866	0.0368435	0.0739014	45.2737	107.47	379.59	404.511	1.24778	0.767827	13.6059	14.3834	4.99173	2.85502	0.425179	0.178292	517.375	362.798	396.007	249.825	0.0742899	0	0	0.015623
Mycth_114678	Sugar transporter	81.1402	69.0195	58.8587	42.7413	46.4763	44.6347	76.9967	77.0584	58.8963	54.5908	137.913	113.924	53.4016	50.3152	65.7242	67.6497	87.7678	75.8638	41.5976	40.1319	50.8581	55.1328	56.7182	48.5946
Mycth_114691	Aromatic-ring hydroxylase	16.924	19.8944	10.9854	15.0456	18.6741	21.3995	33.6803	41.8185	20.3694	19.4034	54.5857	63.8376	24.1142	21.5999	21.8992	27.8814	44.9571	51.55	26.7651	20.8419	8.98482	9.17438	8.19844	8.04995
Mycth_114710		20.8824	21.1821	8.3703	9.1278	15.3542	14.5405	11.3455	12.2982	9.82886	8.21757	10.2597	10.2447	7.54253	7.26253	10.5452	11.4676	11.5188	8.91699	17.6088	16.2139	10.6867	11.4329	10.3944	5.05271
Mycth_114734	Mitochondrial substrate carrier	23.482	22.4375	27.2366	35.3526	23.9049	23.5126	26.5249	28.0595	30.7625	29.9993	35.6786	41.6541	29.2725	35.3431	39.3213	38.4737	30.6101	29.8251	26.8479	30.3119	18.1541	19.0938	26.3504	56.551
Mycth_114738	GCN5-related N-acetyltransferase	29.1853	31.1822	80.2328	82.1071	58.2687	61.8419	97.8113	144.213	79.1227	74.7668	70.0999	71.3637	89.3627	85.6493	99.9178	99.2093	52.4563	57.1855	56.3034	54.0949	31.0124	29.928	26.5945	13.2567
Mycth_114796	Tetratricopeptide TPR-3	44.0808	44.0792	32.8072	36.5584	53.1938	49.1463	27.0279	25.6774	36.8214	38.4175	28.5806	30.8143	36.3202	36.774	23.2179	24.6277	31.8343	30.1455	52.3404	51.1888	26.4285	33.1171	33.4459	73.6004
Mycth_114955		85.8723	79.944	49.659	48.527	54.1624	54.5498	45.8487	44.6208	70.0019	69.7318	105.977	107.236	68.2848	64.2651	92.5351	90.5384	56.073	52.9017	52.6787	55.0647	28.7988	35.422	32.5442	25.0247
Mycth_115028		5.1062	5.97488	20.4918	23.7217	18.8101	19.3603	4.65124	6.1365	2.06562	1.62056	1.07888	0.315003	3.25577	4.16271	0.596083	0.209964	4.87745	4.36456	14.5611	13.9457	12.7481	11.6646	11.4698	11.6698
Mycth_115052	Nucleolar RNA-binding protein Nop10p	411.16	427.738	322.23	303.939	307.103	337.143	295.636	381.531	477.544	469.731	403.992	389.541	529.508	464.494	384.541	357.762	262.015	229.112	315.62	328.224	274.478	307.412	289.17	279.186
Mycth_115096	Polyprenyl synthetase	153.153	119.496	114.845	115.789	115.578	118.342	147.901	163.135	121.9	119.124	126.091	132.52	118.015	112.745	107.967	113.318	149.599	157.22	116.081	125.136	150.496	141.051	122.967	109.05
Mycth_115110		132.975	125.991	82.5828	69.8018	78.7519	79.4036	87.7199	111.925	80.3009	74.8688	98.2919	90.1392	76.0109	82.7479	93.7461	100.766	101.358	99.9149	60.5078	68.8106	93.2151	88.8883	82.4794	84.2057
Mycth_115198	WD40 repeat	51.629	59.4215	132.124	102.568	146.098	150.652	117.669	102.656	288.967	336.847	86.6742	79.8107	287.923	250.014	223.759	241.439	72.1353	78.8459	118.188	115.59	161.872	164.786	139.09	91.0635
Mycth_115501	Phosphopantetheine attachment site	63.1569	52.3991	74.8664	61.7696	26.5026	25.5711	43.5064	50.4622	38.7827	28.4811	536.688	608.937	16.1227	11.1554	86.5737	122.633	87.4105	106.043	41.3345	68.7452	237.158	236.777	123.314	64.554
Mycth_115624	Phosphatidylinositol 3- and 4-kinase, catalytic	0.892755	0.846725	0.23098	0.315304	0.560823	0.549555	0.436561	0.299192	0.395477	0.433555	0.53324	0.587912	0.436871	0.433445	0.370214	0.481254	0.600464	0.545467	0.606181	0.482393	0.326018	0.540317	0.395115	0.462512
Mycth_115754		3.14695	2.06616	0.418179	0.139798	0.709755	0.729625	1.21943	1.05001	1.84112	1.76059	0.819684	0.214666	1.01692	1.33866	0.983041	1.06803	1.50864	1.09488	0.5339	0.393008	0.618347	0.239564	1.2911	0.443306
Mycth_115802	Zinc finger, C2H2-type	193.708	161.801	92.5596	90.2633	132.832	115.977	103.128	88.0338	124.128	122.929	112.827	124.162	119.512	123.879	133.997	138.817	115.986	106.024	125.858	132.068	63.5135	65.6851	63.1424	57.9453
Mycth_115858	Amino acid transporter, transmembrane	20.6725	19.0186	58.6975	63.3593	24.9248	25.4032	21.4081	16.4251	18.3477	16.8293	19.5688	21.3986	18.6831	27.8703	19.1819	18.4124	17.2034	18.4996	24.6626	29.6246	95.3483	78.979	77.294	46.6614
Mycth_115886		27.6975	32.8071	13.1948	15.8533	23.761	23.7335	22.3849	17.3417	17.8033	16.9156	26.029	23.1243	14.3565	15.2234	21.1824	23.7103	29.771	32.4091	26.28	28.0253	13.207	14.2184	14.0711	25.7485
Mycth_115909	Bromodomain	78.9786	83.8142	52.9961	53.7018	70.5038	63.7097	49.0113	41.2156	74.2366	74.0565	87.2774	92.0237	65.4269	70.0904	93.6442	100.008	67.7385	77.0062	70.0302	83.4754	54.583	60.8619	60.4901	44.492
Mycth_115935	Glycosyltransferase Family 90 protein	113.046	78.3956	58.2501	68.6381	68.7069	58.4942	51.1833	62.378	64.2891	66.6349	135.635	142.489	78.9972	82.2887	92.2979	98.302	99.6617	99.788	72.1839	90.6978	62.9741	67.5895	71.2525	72.1555
Mycth_115944	Helicase, superfamily 1 and 2, ATP-binding	93.146	92.3403	22.5811	20.8941	27.1304	28.5993	33.8841	29.0317	35.4641	34.7746	43.7647	44.6429	34.3304	28.9354	52.8119	54.4156	33.8788	30.5875	26.7154	25.9235	20.1058	21.1414	18.3908	25.0058
Mycth_115957	2OG-Fe(II) oxygenase	21.2235	12.2692	0.103052	0.0516759	0.393537	1.27496	3.172	2.2179	13.6811	24.0795	11.6753	1.46799	27.5659	28.5295	966.551	666.286	6.36394	3.28537	7.01704	1.64644	0.22857	0.177108	0.0515945	0.524373
Mycth_115968	beta-glucosidase	29.3577	23.2597	13.3868	13.0557	17.9351	17.7809	33.5038	30.0967	18.3668	17.2409	122.955	124.952	23.161	21.5721	54.6543	56.8532	41.7239	40.7152	20.4781	17.7323	16.7163	14.651	23.3788	24.0802
Mycth_115983	Hypothetical protein	572.625	848.34	2063.61	1816.13	1688.83	1370.5	410.956	527.814	237.056	240.014	166.397	239.153	100.489	100.429	60.0535	61.8297	356.214	359.119	789.768	965.527	299.977	407.831	561.952	557.29
Mycth_116006	WD40 repeat	52.0223	54.1273	30.3879	30.671	36.0455	36.7274	30.9531	32.6658	38.6013	39.7301	43.4647	40.219	35.616	36.1372	34.9187	34.5705	33.2225	28.3948	30.6575	31.3417	16.855	20.0642	20.5124	39.5829
Mycth_116020	Ribosomal protein L34e	950.999	1017.58	1256.97	1049.87	1050.57	1090.09	1015.48	1307.26	879.728	843.617	659.744	713.187	869.469	772.895	507.868	516.928	466.764	383.752	1086.12	1001.68	1021.31	1019.46	760.608	681.92
Mycth_116157	endoglucanase	49.5218	47.1594	158.284	268.395	28.3913	25.4662	49.569	41.9116	35.4336	37.0889	41.1698	40.4106	82.9138	119.716	63.0536	67.796	45.2923	46.2439	21.3211	23.8842	32.9157	30.5546	34.987	23.1686
Mycth_116237	Aldo/keto reductase	23.6045	19.921	24.9385	26.0727	223.78	376.074	12.2095	16.4026	17.7523	14.1984	31.5704	28.8205	22.3281	37.4087	15.5814	19.5331	75.3416	93.5892	260.196	239.667	0.939111	0.982358	1.97145	2.5674
Mycth_116261	Protein of unknown function Cys-rich	93.0675	174.899	1.91044	1.78826	3.62078	5.39384	2.14584	2.14721	1.33715	1.2467	2.34668	2.05946	1.46009	1.34965	0.979853	2.05443	3.28393	2.70694	3.30635	3.59089	4.26303	4.9797	6.31282	10.3152
Mycth_116322	Peptidase C19, ubiquitin carboxyl-terminal hydrolase 2	45.4552	46.5308	42.2635	40.7833	51.1673	45.1203	42.0546	49.9409	44.3694	45.4664	92.2415	89.8012	45.4237	44.4858	68.9798	71.8734	55.4623	58.9662	48.0407	50.6259	34.1132	36.9631	30.5793	22.0491
Mycth_116348	Protein kinase, core	16.7378	17.9099	15.4307	16.1831	16.1928	15.4909	12.3191	14.0432	16.4721	16.1597	26.9762	28.0273	18.6977	19.1083	20.9052	21.2495	18.5924	20.8918	15.6106	19.7392	8.44877	9.38035	8.688	6.70768
Mycth_116363	Alkaline phosphatase	4.57634	2.54425	4.87764	4.89182	7.50089	6.86454	4.48254	3.58407	4.4051	3.62172	4.12563	4.71182	4.55967	3.81787	3.80943	3.52863	4.76149	3.63317	5.48516	6.13983	2.575	2.43864	2.45686	3.88588
Mycth_116384	oligoxyloglucanase	6.80155	6.03941	7.47984	11.1435	7.03427	7.24998	8.38958	10.3074	17.4316	15.9159	14.468	14.6191	21.2128	28.8742	9.0342	10.1075	4.93791	4.72348	6.55126	6.30625	4.21025	4.25674	4.11049	7.6071
Mycth_116510		36.8092	36.6557	36.0599	57.8536	28.9739	25.1921	25.2151	22.4299	28.3048	27.8562	41.2518	41.3871	29.8581	32.3563	36.9834	37.8755	30.4278	32.646	26.0746	27.2965	14.8574	15.5692	15.944	14.4775
Mycth_116553	xylanase	32.4167	38.6857	20.1598	14.4802	100.676	149.702	106.335	98.4174	41.4497	44.1222	42.6526	31.0807	42.2692	42.8391	31.61	31.5816	259.624	249.327	155.193	126.323	27.8688	27.6563	31.8913	33.341
Mycth_11658	Transferase	51.8938	57.891	2986.47	2543	69.7799	117.084	88.5366	27.7847	9.76791	8.86034	11.9809	11.1945	800.344	1100.87	7.6921	3.59329	40.5558	21.199	26.4117	11.0921	1.19779	1.64556	2.15232	0.944593
Mycth_116603		10.9537	8.67432	33.3936	43.725	14.2469	12.4615	5.68836	5.24791	22.4454	19.2178	33.8104	23.263	14.1802	14.9707	21.0341	23.6289	9.31429	8.17931	9.74414	15.8465	5.22149	6.38026	21.7182	103.385
Mycth_116679		15.3432	14.0831	20.1487	23.9962	24.2529	22.8373	18.6555	16.1613	19.9501	20.3015	29.8948	24.053	18.8114	21.1523	28.8854	28.918	22.3369	23.6293	24.3548	25.1493	14.4311	15.6006	20.841	38.2244
Mycth_116881	Major facilitator superfamily	52.174	30.3	1.68736	2.28769	1.45845	2.37903	37.217	34.4997	2.01068	1.63787	45.9611	34.8637	2.32301	2.7111	28.1667	22.48	73.5859	110.735	1.4362	1.11593	8.11516	4.45729	3.84853	3.67024
Mycth_116885	Region of unknown function DUF1767	4.80986	4.57564	3.47983	3.00524	3.03511	2.52979	3.66433	4.6115	3.07724	3.17429	4.54728	3.79594	2.8543	1.31241	3.31549	3.46924	3.47697	3.30496	1.76889	2.72531	2.55326	1.91044	3.29087	4.20128
Mycth_116956	mRNA capping enzyme, beta chain	31.088	28.3521	15.6002	15.6835	22.7179	21.9275	19.2245	16.5294	18.9917	19.3211	24.7893	25.5842	18.8365	20.4386	22.0666	23.6523	22.8045	23.1807	23.8329	25.2834	18.3237	20.5148	19.2607	26.3076
Mycth_117063	NAD-dependent glycerol-3-phosphate dehydrogenase, N-terminal	0.25182	0.261335	0.501012	0.365432	0.541127	0.520155	0.531264	0.196052	0.277654	0.115054	0.571373	0.105213	0.443035	0.241327	2.74487	3.56324	0.608936	0.883859	0.38767	0.128415	0.128574	0.117416	0.0684105	0.23176
Mycth_117073	Acyl-CoA N-acyltransferase	189.766	443.169	4.57347	5.56965	18.4633	23.3172	46.7412	53.0824	17.8345	19.2275	33.8349	24.3493	8.80653	11.8782	66.371	63.2073	53.4917	52.7073	20.2421	13.263	14.2938	12.7445	20.4608	19.2962
Mycth_117145	Region of unknown function DUF1741	37.6587	43.7916	29.551	30.414	38.0393	37.5506	22.2155	26.1428	35.0282	37.3242	47.1634	40.8855	33.3354	34.0126	38.4591	38.2946	30.8802	32.2422	36.1507	35.8335	19.7726	23.4914	25.4759	48.4214
Mycth_117146	Fungal transcriptional regulatory protein, N-terminal	533.461	445.795	29.0355	32.3044	181.355	174.304	297.125	299.975	41.5039	38.6241	247.603	269.82	38.3994	30.8066	153.708	164.537	533.623	543.956	207.752	199.765	95.8943	101.178	49.4187	30.9136
Mycth_117150	NAD-dependent epimerase/dehydratase	91.2453	77.1872	27.6485	28.2775	34.0341	42.2527	109.681	121.728	54.9566	67.5036	107.333	88.3981	59.6181	49.1939	67.9629	86.821	121.635	141.552	41.2276	34.6061	29.156	32.2929	27.0952	21.8597
Mycth_117206	Chromo domain-like	62.3673	48.9765	28.1082	27.486	52.7207	51.1904	35.9172	33.5104	31.2824	27.9286	37.5178	34.5935	28.4507	30.7238	28.8219	30.266	44.4488	44.894	52.7531	53.135	19.9576	23.9778	20.7504	24.247
Mycth_117209	Peptidase M, neutral zinc metallopeptidases, zinc-binding site	28.829	24.4248	83.8971	132.761	25.7082	20.5314	28.2544	22.1777	26.2859	29.5451	29.1958	28.4818	35.1469	46.3961	33.4651	35.0993	23.7594	22.418	17.3422	16.6239	54.2167	38.4263	57.1713	41.411
Mycth_117245	Protein kinase-like	15.9236	16.3942	23.5894	21.9386	14.0246	13.9659	22.5738	22.8265	20.4835	20.2671	23.2804	15.6294	28.0626	32.6549	13.1452	13.163	18.5979	12.927	15.2337	12.9537	27.5433	21.6259	21.1488	19.4239
Mycth_117406	NUDIX hydrolase, core	36.2692	38.6285	62.0596	69.4515	41.877	40.5447	32.6017	39.0261	68.7434	60.309	31.4683	35.5546	57.0778	52.6195	60.9091	55.9468	40.6768	41.1272	42.5817	47.3262	48.9451	44.5245	67.9774	50.6878
Mycth_117428		15.3861	12.1987	14.6918	13.6586	17.732	17.2889	21.9424	19.3567	19.2866	19.4252	22.9833	21.548	17.4504	19.8317	18.0758	17.7175	23.3094	18.1233	17.2886	17.1388	12.348	11.1619	10.7649	6.55615
Mycth_117436	Kinetochore-Ndc80 subunit Spc25	30.3355	23.2734	35.4957	30.9908	39.7635	37.2888	34.1589	34.4481	27.5995	26.5297	34.4021	32.0362	25.2585	22.9407	25.7351	25.0854	48.7323	40.3128	29.1378	30.9391	20.423	25.2519	21.1336	21.0463
Mycth_117478	Fungal transcriptional regulatory protein, N-terminal	11.0615	11.3282	6.37371	7.16947	10.1467	9.70831	10.7919	10.552	9.46993	9.28877	16.7032	15.9533	8.92274	9.6683	13.6481	14.2992	13.865	13.3434	10.8769	9.83975	5.43407	4.8926	4.56888	5.41877
Mycth_117495	Fungal transcriptional regulatory protein, N-terminal	15.6066	14.6953	27.7442	24.1369	26.2085	26.0199	28.4694	23.786	35.2356	37.6854	26.3121	26.8766	43.0501	39.889	35.7951	32.8052	23.5922	22.5989	24.009	23.0959	48.6422	41.3106	51.1166	40.8716
Mycth_117620		26.4094	22.7309	24.0793	41.5318	24.1114	20.972	28.961	21.8486	21.7605	21.9694	30.9641	28.7888	32.9011	33.0438	29.9626	33.5492	37.6746	38.2674	22.1811	25.8295	7.98808	7.7128	8.52262	5.40708
Mycth_117625	B302, (SPRY)-like	19.5857	22.157	13.4677	12.7707	18.3353	18.0108	10.5265	9.45576	17.4231	17.3731	27.0491	24.2545	15.7211	18.2201	18.0463	19.2789	13.9178	13.7134	20.3185	22.0449	9.26645	11.7101	10.9451	7.42944
Mycth_117681	TRASH	111.224	114.523	57.8862	56.5712	94.2031	102.282	73.4245	83.1735	68.0099	57.1306	91.8666	76.7445	51.4938	52.1067	65.2158	63.2872	84.1942	77.8263	105.988	106.255	40.7897	45.0116	36.8594	33.6045
Mycth_11798	Mitochondrial substrate carrier	21.5455	26.847	21.278	18.7028	24.7512	26.0249	20.2108	23.4778	16.6045	17.8315	25.4686	22.9876	15.908	16.6111	19.1658	18.6947	24.8267	23.3633	32.1587	30.9843	5.80756	4.86658	5.34682	4.51131
Mycth_12171		17.9234	17.7711	31.7788	29.8564	34.6016	31.3734	31.1263	37.1455	28.4527	28.7771	44.57	43.9824	34.5788	36.7423	30.8245	31.3016	42.5566	45.6525	31.4401	30.7242	13.2022	14.0463	12.9616	10.6293
Mycth_122893	Zinc finger, C2H2-type	59.9747	55.2188	29.8297	28.4376	67.2586	79.3985	30.6624	39.1927	15.3309	17.8417	236.262	221.345	25.1307	27.8134	93.6366	115.464	34.0766	33.0698	66.4798	68.5403	9.08604	10.3013	10.7857	14.6934
Mycth_122939	NAD(P)-binding	124.95	125.916	74.547	72.3648	119.375	117.801	72.8543	69.1044	75.3053	72.9393	67.0424	66.1986	75.137	75.2894	58.048	57.3022	82.1457	74.8258	113.075	112.337	55.3598	61.6047	59.3986	79.9044
Mycth_12812	Sugar isomerase (SIS)	7.05713	7.00879	10.2525	12.9252	3.87857	5.25089	6.99063	6.38043	6.47034	7.02075	8.49048	7.2604	9.24038	12.0808	6.07153	6.77456	10.3282	9.93073	5.99287	6.07534	1.97596	2.33521	3.71066	2.49672
Mycth_13170		9.59981	9.59695	0.0477884	0.0479274	0	0.0909597	0.154837	0.137135	0.129476	0	0.149874	0.0735946	0.0996091	0.126603	0.15319	0.115628	0.0304243	0.0883205	0.162701	0.0449119	1.00213	0.903432	0.526371	0.283696
Mycth_140260	Glycosyltransferase Family 48 protein	186.455	200.109	155.002	159.299	140.9	125.521	83.7529	59.4853	163.042	164.589	112.979	106.238	115.067	138.875	134.122	126.01	104.079	112.491	137.515	150.468	135.338	137.914	194.047	333.053
Mycth_140261	Glycoside Hydrolase Family 71 protein	7.04804	4.95222	0.130006	0.0217306	0.900996	1.01042	2.31674	2.67364	0.484319	0.205253	8.76606	8.10848	0.466689	0.43052	2.15318	1.6427	6.41447	5.42611	2.89546	1.62907	0.524276	0.484099	0.423079	0.431827
Mycth_14609		6.47536	7.3662	4.25685	4.33699	4.6446	4.75856	5.25426	6.30166	5.08016	5.33391	11.3902	12.799	6.38471	4.56466	8.10079	12.6431	9.1197	8.67902	5.5211	4.57213	6.07646	5.98046	6.7997	4.41235
Mycth_15682		0.104925	0.217779	0	0.45679	0.19326	0	0.22136	0	0	0.287636	0.178554	0	0.0791134	0.0754147	0.219005	0.367345	0.217477	0	0	0	0	0	0.0570088	0.0482833
Mycth_15789		5.89129	6.91573	1.1529	3.78409	2.57936	2.59339	2.85253	3.45875	2.34271	0.794267	4.93052	1.37195	1.31077	1.80481	2.08304	2.11328	2.53559	0.774812	3.21149	1.8715	1.85972	0.990696	1.4168	1.68882
Mycth_16152	Zinc finger, MYND-type	2.17508	3.00969	1.04908	0.964454	2.07731	1.3312	0.906423	1.19164	2.13175	2.42923	1.37089	2.08681	2.73335	3.06877	1.90566	1.5512	1.4471	0.161572	1.4138	1.31458	0.77562	0.751238	0.569007	1.00091
Mycth_16224	Zinc finger, CCCH-type	16.4603	20.3593	16.6236	18.9387	21.9033	21.6491	15.5915	20.5564	19.7047	16.9444	21.7801	19.8179	20.0098	16.2252	18.6042	16.4652	19.6813	22.4358	22.4029	24.1882	17.6123	17.2921	14.7475	13.1086
Mycth_16301	Hypothetical protein	75.46	98.8915	114.125	138.376	134.878	138.137	111.324	119.035	124.629	115.492	77.6466	73.386	71.7199	74.784	67.9713	63.4171	166.785	146.353	147.649	148.932	104.032	104.714	102.009	110.376
Mycth_16353	Cytochrome P450	0	0	0	0.144531	0	0.411451	0	0	0	0.18202	0.564956	0.554834	0	0	0	0.11623	0.183496	0	0	0.135438	0.0581164	0	0	0.366651
Mycth_17263		0.175235	0	0.950842	0.953607	0	0.180982	0	0.272855	0.128809	0.120095	1.19281	0.585722	0.264255	0.755702	0	0.153376	0.12107	0.351461	0	0	0.230069	0	0.380842	0.080638
Mycth_17562	DASH complex, subunit Dad2	96.9798	88.7475	49.3332	48.6162	62.2521	66.1383	88.5853	84.2224	49.1061	46.6873	70.4084	54.9432	59.0149	71.1249	49.322	52.9361	74.1041	66.3335	72.9045	57.9211	56.5126	52.7142	55.2693	33.8949
Mycth_17585		56.5849	53.8488	152.91	180.375	59.5265	49.8938	17.1438	13.7559	181.992	169.527	39.7729	34.9487	152.785	132.139	152.808	127.437	22.8694	13.9058	41.9372	59.0793	65.2861	94.4811	260.658	799.274
Mycth_17759		0	0	0	0	0	0	0	0	0	0	0	0	0	0	0	0	0	0	0	0	0	0	0	0
Mycth_18938	RabGAP/TBC	6.47921	6.95879	4.54145	4.57224	4.5236	4.93949	6.41987	4.21409	5.01203	5.28203	6.92898	6.87235	5.51884	5.19114	6.31784	6.32151	7.81429	9.73817	4.96988	6.09726	5.40947	5.90651	6.32082	8.21596
Mycth_19035	Bromodomain	26.0281	25.9936	21.6459	21.7622	27.1624	24.9567	23.6846	18.2528	28.2417	29.6255	30.5765	29.127	25.3944	24.9475	29.8596	33.6138	28.0133	30.8563	29.4632	33.8994	18.9896	20.1709	17.1265	16.4312
Mycth_2018629	Macrophage migration inhibitory factor	25.3403	29.4363	15.2211	19.1242	25.5459	24.825	27.8669	36.656	28.17	24.3348	55.234	44.7026	23.9816	25.2963	36.0593	38.2889	31.1606	25.6734	26.7778	26.9612	19.9207	21.0538	21.2755	11.8048
Mycth_2018746	AMP-dependent synthetase and ligase	2.3781	2.4514	0.69282	1.70235	1.82263	2.12641	0.931583	1.25501	1.03241	1.06101	1.42592	0.706853	1.31172	1.27334	1.21039	1.0058	1.59892	1.23242	1.76908	1.61152	1.39698	1.38418	1.39615	1.37342
Mycth_2019108	Uracil-DNA glycosylase-like	19.0202	23.4369	16.7741	15.6175	20.9755	19.1964	29.6635	26.8044	10.5831	9.60321	18.8058	14.5256	13.9782	15.1244	10.8212	11.6744	27.879	28.8283	26.5087	23.4748	20.3147	20.2517	20.8516	17.1949
Mycth_2019141		10.2882	5.33846	4.24751	3.77302	5.35533	4.04232	4.87575	5.74612	4.52102	6.20782	7.89749	5.13951	5.31205	4.66182	4.59047	5.08966	5.6401	5.60719	3.40869	2.28105	9.00498	9.07269	9.72149	6.48394
Mycth_2019371		60.2454	52.2505	58.141	55.2658	52.6095	47.6658	46.8303	60.6395	85.0097	72.476	87.8757	82.166	89.4713	79.953	79.1912	70.3384	53.4416	47.2537	44.1208	45.315	56.3567	56.7832	60.2056	33.2678
Mycth_2019378		0.883004	0	0	0	0	0	0	0	0	0	0	0	0	0	0	0	0.457549	0	0	0.225143	0	0	0	0.304749
Mycth_2019397	Carbohydrate Esterase Family 12 protein	9.58468	8.62578	3.16919	2.68942	3.03426	4.02146	124.168	158.452	13.0999	13.1888	19.8785	34.2892	61.4847	95.8538	10.5238	9.69984	11.8472	11.8645	3.59662	4.20035	9.30682	7.33202	10.0898	11.0265
Mycth_2019739	Protein of unknown function DUF567	548.787	920.646	19.5199	15.0741	24.8477	26.8437	26.5632	19.9553	31.4014	32.8521	19.3604	21.9444	25.2259	29.7996	25.0917	22.2768	42.8119	27.9588	21.4326	16.7857	28.8897	32.4571	71.6356	277.408
Mycth_2019888	RhoGAP	1.81168	1.43775	4.56821	4.05956	4.36743	5.06295	8.88078	8.46279	9.00854	7.01146	12.9667	12.2001	8.03534	8.04266	10.2321	11.5195	17.5972	17.1527	6.00463	6.68441	3.2414	4.67087	2.75036	1.98612
Mycth_2020046		12.3055	12.9195	4.93634	4.48169	8.06955	10.2859	11.1453	11.556	6.61678	4.82377	12.3444	10.7628	6.60675	6.22904	6.9292	7.08251	12.1738	12.4843	12.1182	8.74125	5.13389	6.60836	6.06156	5.64057
Mycth_2020422	NADH/Ubiquinone/plastoquinone (complex I)	0.648772	0.807944	2.81623	1.69465	0.238993	0.804056	0.364991	0.303057	1.81217	1.68959	0.993632	1.51796	1.46752	0.839349	1.98609	1.93066	0.358588	0.520484	1.31837	0.529344	1.81714	2.17802	1.33949	0.895636
Mycth_2020707		13.6749	15.1201	14.4242	15.4398	16.2425	18.4792	16.8067	17.711	16.2522	18.6563	27.6208	18.262	10.0218	8.08355	19.918	20.1349	17.13	22.0443	21.1309	19.5519	10.3473	13.11	18.4708	19.8782
Mycth_2020741	BTB/POZ	1.41649	2.32751	0.896697	0.128472	0.217417	0.365734	0.41505	0.367597	0.433835	0.0808976	3.0131	5.81959	0.623018	0	0.985524	2.47958	0.733985	0.946992	0.436129	0.120389	2.89291	1.76124	1.79578	1.90115
Mycth_2022110	Lycopene beta and epsilon cyclase	3.23021	2.60371	1.70169	1.29705	3.40807	3.30375	2.49214	2.78343	1.17568	0.687779	4.72311	5.5295	1.44243	1.17213	28.6929	133.376	3.5968	3.17644	3.0706	3.35845	1.18034	1.93021	1.97658	1.80394
Mycth_2022424	BRCT	16.2385	14.8516	11.1565	9.85394	21.1948	26.363	12.4875	11.1416	6.13989	6.12486	6.65988	6.2477	6.16595	7.89289	3.82017	4.55015	12.1877	8.43506	20.8263	18.7062	5.87954	7.62597	6.3791	6.20913
Mycth_2022670	Major facilitator superfamily	1.27256	0.801823	1.43033	2.67112	0.460413	0.234696	0.543339	0.353837	0.0334076	0	3.171	1.82294	0.308415	0.457328	0.537558	0.59669	0.439606	0.273463	0.167921	0.0463529	0.198901	0.381444	0.0740809	0.188227
Mycth_2023079		19.7793	16.3572	9.39086	9.75454	9.1078	11.8099	7.82408	9.62436	5.22495	3.38887	8.1518	9.297	4.19445	11.7729	5.16056	7.57398	8.54092	5.57864	10.8477	6.9344	10.4145	7.78146	7.22042	13.795
Mycth_2023245		0	0	0	0	0	0	0	0	0	0	0	0	0	0	0	0	0	0	0	0	0	0	0	0
Mycth_2023927		0.284245	0.176991	0.0616934	0.123746	0.0523546	0.0587131	0	0.0442592	0.125362	0.0389607	0.0483708	0.0950084	0.0428641	0	0.27687	0.19903	0	0.171029	0.0525105	0.11596	0.298551	0.0530138	0.185326	0.156961
Mycth_2023929		0.489146	0.253815	0.265415	0	0	0	0.085996	0	0	0	0	0	0.276612	0	0.510487	0.107032	0.168975	0	0	0	0.267586	0	0.332209	0.0562726
Mycth_2024024	Transcription factor jumonji/aspartyl beta-hydroxylase	22.97	18.6466	31.5194	27.2777	24.9148	24.4086	19.4558	21.3007	23.5256	21.0246	22.3241	22.5213	23.7084	26.4522	20.8469	18.8537	26.5557	28.3586	22.3015	27.8001	15.3693	17.4696	18.5818	14.7982
Mycth_2024695	Beta-Ig-H3/fasciclin	2.5422	2.58653	1.83922	1.68182	4.86606	4.53038	1.78776	3.18225	1.20914	1.19567	2.88409	1.8744	1.12754	1.68389	1.87278	2.83588	2.34187	1.74957	3.45322	3.30452	1.0253	0.743748	0.758333	1.81211
Mycth_2025277	Protein of unknown function DUF757	162.569	116.809	123.449	114.439	139.281	135.378	164.82	183.487	133.675	123.363	125.994	123.554	116.333	108.31	109.848	98.8016	125.568	94.5171	119.063	104.127	163.99	146.318	134.742	110.459
Mycth_2025626		1.28036	1.92438	0.670776	1.10519	0.284619	0.638372	0.248383	0.446845	0.681516	1.02877	0.450791	0.405821	0.532628	1.23759	0.675788	0.888783	0.366039	0.487024	0.244685	0.405257	1.64235	1.15281	1.34333	1.44248
Mycth_2025813		63.4383	59.6404	9.33297	9.02975	22.1766	22.6755	44.1139	36.4709	8.40401	9.70771	22.8135	24.4338	13.9607	15.6351	12.2487	10.6268	37.8177	34.7005	23.364	21.2572	5.22494	3.96278	4.17793	6.05265
Mycth_2025957	SET	5.00711	7.7261	5.07632	3.87209	3.70115	3.19805	5.23543	5.48831	3.87425	4.65067	9.36163	8.47821	5.66305	5.68241	6.0965	5.30514	5.00703	4.69091	3.28618	3.42688	2.04714	3.1948	2.32675	3.33491
Mycth_2026083		0	0	0	0	0	0	0	0	0	0	0	0	0	0	0	0	0	0	0	0	0	0	0	0
Mycth_2026137		5.20083	6.68086	1.47984	1.96735	1.69391	1.96514	2.85456	3.4812	3.63645	3.36872	6.341	5.00841	3.03672	3.98882	3.77294	4.33001	6.63873	8.23671	2.81205	2.36106	1.17968	1.27164	1.46457	0.875585
Mycth_2026172	Guanine-specific ribonuclease N1 and T1	80.6159	92.5678	139.422	132.553	153.957	170.439	90.7534	97.6452	73.693	74.5326	41.2122	41.3012	88.968	79.7676	58.2129	47.9545	86.254	84.65	211.349	196.334	271.7	300.094	299.434	234.771
Mycth_2027194	DNA glycosylase-like protein	1.94261	3.38402	1.69405	1.43469	2.36408	2.04214	2.87859	2.78173	2.03991	2.09211	2.59741	1.85518	1.93553	1.49598	1.59293	1.30557	2.63636	2.85257	2.94787	2.22891	0.288447	0.42054	0.414651	0.287335
Mycth_2028011	Zinc finger, C2H2-like	164.938	199.646	139.143	138.596	162.579	161.397	78.7011	57.4786	87.8392	93.7403	54.4819	53.205	93.9997	110.657	84.7163	76.8181	117.988	123.473	152.303	170.029	120.575	111.893	138.853	188.577
Mycth_2028710		0	0	0	0	0	0	0	0	0	0	0	0	0	0	0	0	0	0	0	0	0	0	0	0
Mycth_2028839		0	0	0	0	0	0	0	0	0	0	0	0	0	0	0	0	0	0	0	0	0	0	0	0
Mycth_2029285	Dimeric alpha-beta barrel	6.77449	7.41396	1.67086	2.21195	3.17618	2.41702	7.27601	8.43875	4.25536	2.70128	9.2227	9.4177	4.87579	3.58548	19.6676	19.8366	13.233	18.5899	1.76348	2.63809	2.74916	1.78038	2.74386	0.821865
Mycth_2029356	Di-copper centre-containing	1.66412	2.71386	0.773972	0.905593	1.69677	0.675201	1.33745	1.34186	0.655303	0.529511	0.96082	0.695288	0.3585	0.34174	0.785662	0.416153	1.23186	0.774812	0.988151	1.27292	0.806314	0.277118	0.355208	0.273493
Mycth_2029593		0.175235	0.0606189	0.126779	0.381443	0.161382	0.120654	0.28754	0.181904	0.171745	0.120095	0.546706	0.0488101	0.220213	0.209917	0.162561	0.0511253	0.201783	0.17573	0	0.119148	0.0255632	0.0544712	0	0.080638
Mycth_2029812		167.686	134.065	13.9849	13.0791	35.0942	32.2526	59.7672	48.5638	90.2506	98.0704	142.745	143.689	88.2243	87.4523	118.978	128.085	50.2524	32.4268	33.446	26.3669	13.1132	15.7037	13.4021	19.2819
Mycth_2029952	Lumazine-binding protein	162.784	155.725	158.724	140.17	171.685	173.674	165.958	170.804	130.698	125.541	146.58	138.14	135.436	128.309	110.122	106.91	184.241	184.254	172.707	156.911	149.989	148.337	147.853	173.428
Mycth_2030078	Kelch repeat type 2	1.21413	1.82904	0.170012	0.341013	0.252484	0.768547	0.385595	0.487871	0.978828	0.805248	1.93283	1.50547	0.856394	0.337802	2.09821	1.64543	1.21767	0.864076	0.723531	0.639115	0.908437	1.27832	2.2131	8.48873
Mycth_2030361	Major facilitator superfamily	4.45675	4.51759	4.34914	3.60975	5.28165	6.70809	16.0108	13.5832	7.79634	8.14501	33.0706	30.7459	9.61228	7.27568	13.8214	15.8149	16.9473	18.986	5.87178	6.13103	4.80807	3.28621	2.66551	1.09697
Mycth_2030430		113.505	97.3629	2.91838	1.3806	13.084	10.1663	40.7131	42.7027	7.161	8.03277	20.8956	27.9835	5.31784	5.65273	38.0559	40.4134	16.1258	12.0593	7.26447	5.01968	4.21908	5.20485	6.53371	8.35892
Mycth_2030495	Four F5 protein	1103.53	1127.24	1199.37	1082.79	613.577	590.338	611.032	803.61	1132.34	1108.28	1644.51	1572.44	1116.28	1192.97	1315.73	1301.34	900.816	885.047	616.635	653.669	1116.27	962.879	1140.85	592.623
Mycth_2030723		1.56903	0	3.97306	4.26923	106.929	97.2289	0.367798	0.203592	0.576667	0.896096	0.667517	0.437038	1.18305	1.12774	0.909714	0.457768	0.54202	2.09795	50.242	26.9375	3.54778	1.21932	2.5575	2.64741
Mycth_2030873		65.0381	55.1195	39.4615	40.9012	71.2113	66.9613	64.333	60.9372	61.246	65.2142	109.373	110.352	61.7192	64.8937	100.257	95.9143	86.474	77.5202	67.1962	65.5733	43.0351	47.3432	48.6268	25.7375
Mycth_2031061		84.371	100.388	125.603	119.185	126.703	138.314	83.493	85.0953	115.782	136.014	73.1471	86.1694	119.076	100.958	83.1782	92.2854	92.7046	100.364	128.174	135.641	88.8836	97.8927	81.8874	69.52
Mycth_2031268		17.0247	17.5285	11.1203	10.5672	17.3136	17.1386	14.5068	14.4898	14.9261	15.1145	16.7742	14.2262	13.2828	14.7689	13.6601	14.1948	19.3438	22.9256	19.6755	20.3533	12.1353	13.4935	12.4941	12.9705
Mycth_2031276		0.326881	0.339233	0	0.355769	1.80624	3.0384	0	0.25449	0.240278	0.224024	0	0	0	0.234946	0	0	0	0	1.20774	0	0.143056	0	0.355208	0
Mycth_2031317		0	0	0	0	0	0	0	0	0	0	0	0	0	0	0	0	0	0	0	0	0	0	0	0
Mycth_2031554	Rad21/Rec8 like protein, C-terminal	1.32755	1.37771	1.12994	1.13323	1.86985	1.26355	1.48274	0.830893	1.20544	1.15957	2.28128	2.28391	0.961719	1.21611	2.73472	2.25554	1.45673	1.54013	1.56285	1.14157	0.4215	0.703955	0.608152	0.59892
Mycth_2031594	Bile acid:sodium symporter	14.8903	12.8378	11.7341	11.6685	11.8144	10.5521	13.1456	11.4857	12.3934	9.95367	46.0785	38.3616	9.98364	11.5586	21.995	23.2586	20.607	20.5837	10.9185	14.9062	9.34374	8.0751	8.78734	11.2795
Mycth_2031920	Dopa 4,5-dioxygenase	92.7231	89.4354	94.5375	89.1699	84.8449	84.1773	113.199	113.676	100.643	103.504	89.2359	80.6773	109.003	96.638	91.0624	85.0991	120.843	116.167	84.7834	87.5468	129.4	136.082	146.104	123.742
Mycth_2031956		4.92042	3.99938	2.72588	1.61032	5.76728	6.11235	3.07305	2.46454	2.22573	2.66471	2.51783	2.76024	3.19112	4.10537	2.08277	2.25872	4.68324	3.86465	5.65731	5.15869	6.4601	6.25703	4.97292	5.00348
Mycth_2032045		4.6744	6.50479	7.26324	8.44062	10.6643	11.9595	10.3846	10.256	9.44893	10.7756	7.95458	8.61102	8.89136	10.0028	10.7915	8.55454	12.9915	14.1694	12.3642	13.2187	5.57917	8.02464	8.08099	1.61326
Mycth_2032127		1.07822	2.69867	6.53881	6.62686	4.38079	3.99578	4.37104	4.54284	7.45937	7.25905	5.50453	5.4589	6.69512	9.84669	6.17791	5.32924	5.30222	5.59715	5.2726	3.81651	3.49739	3.60791	2.86022	2.15978
Mycth_2032303		18.5949	17.4033	11.5135	10.3054	13.868	14.1384	14.8415	12.7894	29.7687	33.2277	57.2691	50.9047	25.8908	30.502	41.6698	46.1301	24.1969	26.9988	8.53524	15.2417	10.9337	8.29791	13.2023	5.77455
Mycth_2032845		125.184	115.18	47.0924	39.3941	57.6437	63.6119	60.0485	55.2693	35.4254	38.6481	83.7145	48.2927	38.7507	35.9329	35.2006	37.8063	84.6933	78.2104	59.293	52.6199	56.5356	57.9965	50.7405	48.1276
Mycth_2032939		1.8331	2.42119	0.783668	1.45098	1.53471	0.74581	2.50007	1.85961	0.898294	1.10401	4.44284	2.46013	1.84288	1.99627	1.58457	1.79891	2.76324	2.17251	1.07749	0.906458	0.704994	0.414409	0.362173	0.178932
Mycth_2033463		414.865	390.749	577.949	577.371	487.551	494.812	505.937	586.274	603.221	594.518	354.34	379.29	642.532	583.158	407.594	380.586	445.034	422.48	491.649	466.56	592.301	635.981	558.26	525.022
Mycth_2033959		258.745	245.492	283.612	328.375	225.027	231.388	180.298	231.77	348.803	318.898	286.244	281.51	339.1	357.013	289.58	286.804	217.097	196.027	267.347	241.741	130.697	117.563	140.968	226.4
Mycth_2033977	Ubiquitin	1714.42	1667.73	2196.14	1989.52	2353.98	2347.28	2618.97	2532.01	1959.37	2032.15	1377.99	1505.79	1983.16	1735.86	1197.25	1307.15	1222.66	1019.2	2239.96	2174.95	2306.27	2196.7	1622.36	1484.75
Mycth_2033980	Extracellular membrane protein, 8-cysteine region, fungi	0.371537	0.144591	0.554398	0.101093	0.641559	0.383721	0	0	0.0341378	0.159143	0.039516	0.0388081	0.175087	0.233662	0.161561	0.203244	0.192521	0.186293	0.343183	0.189465	1.74794	2.8584	3.35604	3.35529
Mycth_2034916		0.261505	0.271386	0	0	0.361247	0	0.183899	0.610776	0.192222	0.0896096	0.445011	0.218519	0.197175	0	0.363886	0	0.81303	0.262244	0.845418	0.266708	0.0572223	0.243864	0.0710417	0.120337
Mycth_2034929	Ubiquinol-cytochrome C chaperone	47.4337	50.0573	57.85	54.2408	60.7311	57.2613	47.5009	60.2782	66.9205	74.8358	66.1052	73.7703	65.2226	64.7319	56.6547	60.3667	48.3277	48.014	53.5137	52.1895	63.5227	77.0979	63.0039	87.4332
Mycth_2034994	Mov34/MPN/PAD-1	20.2466	17.9411	11.7729	12.4386	16.4554	16.1772	17.0938	20.6406	12.8782	16.6191	25.4211	24.7717	18.1091	15.2611	17.1945	18.8888	20.762	22.1073	18.3799	15.7977	5.66169	3.89516	6.46164	6.70066
Mycth_2035048	Protein of unknown function DUF1760, fungi	88.845	91.135	46.6912	53.6115	38.3509	36.3051	41.2609	37.8243	53.8513	53.7539	50.9891	46.3434	41.526	42.0789	53.1177	59.3411	50.1719	55.101	33.5679	38.0147	33.8477	35.6576	54.6793	147.27
Mycth_2035386		39.6616	28.4362	3.52799	1.21311	6.41559	10.7442	12.0188	14.1736	12.4945	10.4398	63.4628	52.7013	9.73484	9.88057	45.4957	48.0469	22.0115	13.8789	8.32219	4.92608	8.45514	7.88226	9.53822	5.08637
Mycth_2035523	DSBA oxidoreductase	1.99974	0.889417	1.24009	1.55462	1.31547	2.06532	0.904042	2.11291	2.3099	4.30729	4.25379	2.02911	2.58481	3.49062	3.47832	1.50025	1.77637	1.43242	0.791628	1.01976	2.75052	1.06562	1.62978	2.10337
Mycth_2035701	Zinc finger, TFIIS-type	40.8519	41.8026	21.3915	26.8949	24.7308	25.669	23.0029	24.9101	21.2091	16.0544	26.8596	20.2911	16.5859	15.8105	20.373	20.7534	21.7112	22.6323	29.9499	24.7657	20.3163	17.8492	19.9454	10.1882
Mycth_2035984	Major facilitator superfamily	37.8082	41.2564	24.1785	25.0268	66.8223	67.3907	93.9519	111.681	31.2945	34.2945	67.989	63.2531	26.8305	19.9243	58.5512	70.946	53.6975	54.0847	60.6382	54.9243	32.1889	44.5165	46.6734	42.4539
Mycth_2036106		14.1649	13.0831	8.91573	8.94166	11.4796	14.4831	36.9561	41.3547	15.8263	15.9206	30.8541	30.5381	17.9429	18.4276	19.9076	17.357	81.2277	103.554	21.7192	19.2141	6.50904	5.15162	8.85061	2.02066
Mycth_2036258	DNA-directed RNA polymerase Rpb11, 13-16 kDa subunit, conserved site	261.463	324.938	88.2369	69.8757	102.3	109.692	95.7799	116.657	83.0045	80.2834	94.8838	104.583	78.1227	65.9106	82.558	82.0629	94.6981	89.4636	109.104	98.3846	108.598	129.737	113.002	104.225
Mycth_20364	Kelch repeat type 1	15.9923	17.8637	9.45699	9.11971	10.8696	8.80234	10.7749	12.9166	11.0866	12.404	20.0647	17.6046	11.264	9.82537	12.1095	12.6773	12.455	14.2609	9.48672	10.3284	6.21305	7.74696	6.41276	4.85839
Mycth_2036724		3.63004	5.56112	2.75132	3.32373	2.91855	2.73743	3.72786	3.99248	1.99064	1.38211	3.28479	2.60001	1.78126	0.952526	3.76838	2.97549	5.89179	5.14265	3.61913	2.82077	2.52166	3.00903	2.9115	3.2083
Mycth_2037019	Ubiquitin-conjugating enzyme, E2	52.3832	38.0538	32.9482	38.1635	55.9213	48.0284	66.0071	57.5948	55.5571	52.4583	87.1411	80.8452	60.374	50.9434	59.8008	70.0831	75.1158	64.9672	46.4107	47.5377	22.7378	23.5275	22.6529	30.7464
Mycth_2037035		49.5225	43.1795	18.3957	16.1367	113.578	121.367	73.1164	74.1657	14.1936	13.6815	38.72	44.3282	14.8233	15.8588	16.0662	18.2494	112.098	120.398	126.77	135.116	18.8834	20.2712	14.868	14.709
Mycth_2037146		86.1946	58.9255	32.7063	34.6383	61.3949	55.5293	53.4938	57.2513	50.4209	47.1753	65.8522	62.9599	46.7207	38.1246	61.3122	61.1981	59.8849	48.2361	54.4511	53.1146	51.3864	64.866	62.2899	117.384
Mycth_2037236	Protein of unknown function UPF0041	296.866	295.388	356.707	355.624	312.183	307.831	425.528	475.226	256.176	241.741	136.798	147.285	253.797	272.358	161.877	169.148	317.755	308.454	349.614	352.683	227.953	256.041	179.944	192.159
Mycth_2037479	SANT, DNA-binding	1.95057	2.02428	2.11679	2.72951	5.51741	6.47529	2.74341	3.68802	0.512068	1.24131	4.26773	3.95842	2.2061	4.60648	0.872431	1.34141	5.67936	2.37524	5.79122	3.41036	1.40242	0.519709	0.378501	0.128228
Mycth_2037651		0	0	0	0	0	0	0	0	0	0	0	0	0	0	0	0	0	0	0	0	0	0	0	0
Mycth_2037656	Fungal transcriptional regulatory protein, N-terminal	19.8689	19.333	9.06384	10.475	15.1132	17.8248	19.2724	22.1489	15.756	15.6516	26.9826	26.0084	17.1951	15.9222	24.7648	26.1284	32.6166	36.7745	16.3033	16.0383	19.3897	18.9848	16.8223	18.0609
Mycth_2038181	Zinc finger, RING-type	140.839	142.081	43.4179	55.4999	77.3118	74.4007	62.1254	63.1967	80.0665	82.258	115.014	96.3343	66.959	68.8152	107.563	104.142	87.4791	74.5611	78.7168	70.4054	78.1337	83.7846	75.5168	87.105
Mycth_2038387		55.9829	49.4099	92.1399	119.744	86.6813	75.2866	34.3141	32.3266	106.047	102.989	65.8384	49.8898	69.438	75.9775	96.6108	103.846	40.7234	40.9609	70.8481	91.165	68.3565	91.4003	134.672	315.522
Mycth_2038764		2.8663	2.35201	1.8808	1.16078	2.57831	2.68492	1.45316	3.21755	1.22495	1.73597	1.87167	1.67103	2.16119	0.958211	1.11306	1.34189	1.93427	2.54017	2.3397	1.69961	0.641787	1.24323	0.977868	1.56438
Mycth_2039088		9.75801	9.80006	1.0248	0.685184	4.63823	1.62548	6.64081	5.88155	0	0	0.267831	1.57819	0.23734	0.452488	0.219005	0.275509	12.8312	4.10363	9.01332	2.24726	1.9286	1.76124	1.36821	0.434549
Mycth_2039751		3.44883	3.57915	1.06935	0.536231	3.40305	4.83405	7.96897	4.98653	0.905395	3.54542	6.2882	5.35214	4.82936	1.23942	2.91372	2.803	7.31858	5.68195	3.64073	5.27617	0.10781	1.14863	1.07077	1.92713
Mycth_2039818	Ribosomal protein S17e	1538.79	1542	1945.69	1718.25	1542.59	1557.78	1783.97	1842.01	1686.39	1552.01	1025.93	1006.74	1599.3	1518.95	849.972	885.209	750.343	635.445	1514.89	1441.86	1835.44	1715.43	1300.94	1323.07
Mycth_2039926		0	0	0	0	0	0.494513	0	0	0	0	0	0	0	0	0	0	0	0	0	0	0	0	0	0
Mycth_2039938	RNA polymerase Rbp10	2.31263	1.20001	0.627426	0.755101	1.38437	0.835963	0.894476	2.34062	0.764966	2.13966	2.75483	1.35274	0.959048	0.415551	1.93082	0.910865	3.75481	3.13087	1.70891	1.17932	0.404838	0.431323	0.062826	1.22383
Mycth_2040280		10.5565	7.6131	5.43681	9.93157	15.9836	18.2944	17.8673	20.4771	7.89123	10.0551	13.8539	8.97079	6.47564	8.87354	9.83449	9.39629	18.79	9.15093	13.2216	9.85415	9.63142	9.51068	9.91592	15.0674
Mycth_2040301		0	0	0.256199	0	0.217417	0	0	0	0.520602	0	0	0	0	0	0.328508	0	0	0	0	0	0	0	0	0
Mycth_2040748	Protein of unknown function Cys-rich	17.7533	17.3788	11.4777	10.0037	14.2626	9.23275	18.063	21.4677	15.5487	14.1517	30.3185	30.0909	11.0126	15.4751	27.8575	26.559	17.6591	12.6266	11.8627	9.75953	12.839	12.3287	15.0503	9.67597
Mycth_2040766	AAA+ ATPase, core	0.682644	0.708438	0.88898	0.445783	2.1375	1.33956	2.11226	1.86013	0.853035	0.842115	0.75509	0.912691	0.720599	1.57008	0.18998	0.418242	1.69789	1.9168	1.9547	1.67094	0.358501	0.190977	0.03709	0.157066
Mycth_2041072		24.7823	24.0315	3.52886	5.7913	11.9787	9.56633	13.5126	16.6473	14.7398	14.8233	33.4952	27.4194	15.2682	13.0317	18.7164	23.8902	19.5729	19.4669	11.7868	14.12	9.94009	12.1755	12.6887	16.664
Mycth_2041611	Hypothetical protein	3.65545	1.32775	1.38843	0.994623	1.68323	0.755063	0.385595	0.569182	0	1.12735	9.17537	5.95641	0.551242	0.131368	1.01731	0.959836	0.505108	0	0.675296	0.559226	1.83973	0.511327	2.48264	16.9895
Mycth_2042312		0	0	0	0	0	0	0	0	0	0	0	0	0	0	0	0	0	0	0	0	0	0	0	0
Mycth_2042719	Glycoside Hydrolase Family 18 protein	0.289736	0.601367	0.104809	0.105114	0.0889434	0.598474	0	0.150381	0.141982	0	0.246526	0.564922	0	0	0.13439	0	0.33363	0	0.267624	0.197	0.253599	0.180126	0	0.17777
Mycth_2042961	Protein kinase-like	3.65651	4.92282	0.321738	0.860464	2.91238	2.04131	3.33585	3.00062	2.25191	4.13142	10.0904	10.818	3.65118	1.4206	8.45717	7.69822	5.73533	6.54085	2.92105	1.71344	0.345995	0.368631	0.322166	0.81857
Mycth_2043664	GPCR, family 2, secretin-like	2.42826	0.756005	0.263519	0.704761	0.521801	0.167193	0.455369	0.567149	0.297487	0.554726	2.8237	1.14983	0	0.930833	0.225263	0.42507	0.391459	0.243512	0.523354	0.660419	0.0354233	0.150963	0.395804	0.372471
Mycth_2043746	Integrase, catalytic core	14.4201	15.1239	32.5996	25.7222	4.53638	3.32126	3.89474	2.86129	7.48542	7.1015	13.6594	11.7725	7.62055	10.7497	8.43466	8.2876	7.28254	6.29622	4.17269	3.51405	15.9277	14.5421	14.6851	12.0499
Mycth_2044135		40.7948	52.6136	37.3739	46.9739	36.4807	41.2166	23.699	31.4152	27.7051	26.8439	28.6742	23.5906	20.1719	22.0972	26.6349	28.8493	47.3835	38.9831	34.8144	34.2198	12.4844	11.4404	19.4345	18.7725
Mycth_2044732	Glycoside hydrolase, family 61	0.815394	1.17167	0.340338	0.273062	0.693168	0.777353	1.27915	1.41613	0.230525	0.601806	1.49432	0.733773	0.709393	0.72131	0.654591	1.31756	2.90344	2.70469	0.811103	1.21544	0.137249	0.233965	0.170395	0.115452
Mycth_2045079		2.02666	2.34071	0.993264	1.13846	2.22769	1.688	1.35626	1.37425	2.21056	1.43375	1.8913	1.58426	2.95762	3.21876	1.45554	1.31608	3.2747	1.96683	2.02297	1.20018	1.34472	1.85946	0.870261	0.752105
Mycth_2045175		16.19	15.4045	17.8619	15.0564	28.4563	25.7593	16.0957	13.8624	16.5521	13.3332	8.96412	9.05665	12.6641	15.9428	8.36036	6.92318	25.627	23.4254	27.6704	26.6734	6.80549	8.94569	11.6677	14.606
Mycth_2045420		45.5103	27.8828	7.88432	6.26612	37.6202	41.3397	296.908	487.398	6.24723	8.17327	115.353	110.652	4.54774	6.20712	6.58076	4.91916	482.441	750.567	115.476	166.09	6.95897	8.30906	5.43698	7.44341
Mycth_2045737	Tetracycline resistance protein, TetA	2.75428	2.73585	4.14189	4.4537	5.25425	5.039	4.34419	3.85977	7.23059	6.7145	7.83406	4.01124	5.6665	5.85407	5.174	4.09819	4.2408	4.06417	4.14322	6.13983	1.53255	0.880618	1.68888	1.21312
Mycth_2046198		19.0496	17.8697	11.2643	12.9609	19.3036	19.6328	17.6685	14.1888	13.7809	15.0544	19.0499	18.7422	14.682	15.4847	16.1089	18.9446	27.4484	31.0658	22.4454	23.4498	9.58694	9.41689	9.34471	13.7554
Mycth_2046242		262.746	175.703	29.7017	24.2486	55.9831	56.0379	64.4271	60.4105	23.1536	24.549	59.2406	97.5003	14.6266	14.9091	13.1626	17.315	108.547	81.9549	69.1892	58.5702	59.5532	77.7332	93.9195	239.208
Mycth_2046354		2.64155	2.50299	0.124637	0.499999	0.846164	0	0.888432	1.07299	0.506532	0.472267	0.293166	0.287914	0.346388	0.495291	0.239722	1.00523	0.793498	0.460699	0.212171	0.468541	0.552891	0.642613	0.499212	0.158552
Mycth_2046431	Protein of unknown function DUF962	122.492	108.454	108.628	92.3041	104.857	92.9777	91.2004	108.529	112.516	104.597	158.403	154.137	120.23	127.149	138.599	117.445	108.614	109.039	80.8292	85.3959	128.075	139.557	128.221	96.7597
Mycth_2047322		0.679913	0.577313	0.26831	0.134545	0.170771	0.191512	0.217335	0.0481218	0.272606	0.381248	0.736292	0.9297	0.139815	0.133278	0.688075	0.649198	0.725978	0.309925	0.114186	0.44128	0.135253	0	0.167917	0.170659
Mycth_2047945		1.66412	0.740145	1.93493	1.94056	3.61247	3.19186	5.60057	3.33151	1.48535	1.87366	4.85467	5.56231	2.06137	2.13587	1.98483	1.24846	9.44429	9.17854	3.73302	5.33415	0.156061	0.332541	0.129167	0.437588
Mycth_2048131	C-5 cytosine-specific DNA methylase	0.160105	0.055385	0.0579163	0.0290424	0	0	0.0375305	0.0207747	0	0	0.0454093	0	0	0.134255	0.0371312	0.0233555	0	0.0802787	0.0492955	0.10886	0.128458	0	0	0.0122793
Mycth_2048823		8.42303	6.77254	2.88224	2.72544	14.3961	17.085	9.87227	9.6888	3.6814	3.90042	4.71335	5.19959	3.66182	6.43584	9.66165	6.90739	10.2234	8.90341	9.25216	9.20975	2.72317	2.7598	2.2264	1.85072
Mycth_2048966	Zinc finger, C2H2-type matrin	165.033	178.646	113.697	131.518	172.479	156.401	128.445	147.734	103.818	114.798	110.444	120.344	97.4044	93.517	104.286	126.323	129.395	120.871	140.449	165.795	104.956	114.128	110.153	161.842
Mycth_2049011	Cytochrome P450	0.0674517	0.140001	0.146399	0.0367063	0	0.0696636	0.308323	0.551395	0.42144	0.416045	1.83656	2.76184	2.16149	3.27246	1.19671	0.442782	0.722335	0.946992	0.186912	0.137587	0	0	0	0
Mycth_2049292		18.4366	16.9789	17.0188	18.2315	17.2441	18.2982	17.0846	17.698	21.6651	23.6788	30.1499	31.5334	23.5096	22.0412	28.4002	28.0459	22.6071	21.972	18.6053	19.2436	11.4867	12.5927	10.2516	8.815
Mycth_2049301	Helicase, superfamily 1 and 2, ATP-binding	15.924	16.502	5.18183	5.56989	7.82702	8.16412	7.92077	7.50609	8.58154	8.07932	11.7608	10.8437	7.30395	7.61932	8.85382	9.69835	10.1337	10.0809	8.4623	8.80781	4.89927	5.51807	6.40521	7.6747
Mycth_2049318	Armadillo-type fold	8.86504	10.3642	13.6445	12.9381	8.59466	8.59257	8.64461	13.4761	12.5403	12.4821	16.9816	19.2681	13.5565	13.6394	13.5715	14.0865	14.3164	15.046	9.72835	10.8052	8.5503	9.60366	8.55821	3.05419
Mycth_2049466	Thioredoxin-like fold	50.5169	47.1502	23.7906	21.0934	22.5301	19.0318	23.9069	31.1667	13.5454	13.1735	20.0047	16.1949	14.9724	12.2172	12.4894	10.2891	34.6825	30.9056	22.3037	23.4927	15.9902	21.4805	24.1674	29.1676
Mycth_2049580		36.5224	39.6903	42.2521	49.3749	48.6544	45.9045	49.833	50.8774	39.5939	43.606	60.49	55.5674	46.2429	37.3945	46.9855	49.6586	56.5764	52.059	50.3905	50.7195	15.5312	22.2773	19.8437	16.1194
Mycth_2049605	Protein of unknown function DUF202	36.9096	44.9823	49.6733	46.1178	51.882	48.9038	62.5848	76.0926	85.944	75.8866	137.81	119.514	79.0038	76.0956	106.521	110.625	80.5287	73.7842	55.1765	45.6928	23.9107	28.4188	41.6913	75.3695
Mycth_2049620	Armadillo-type fold	37.9419	36.4858	15.4801	17.403	29.4516	27.8061	19.9424	19.6175	19.2628	18.6973	23.4022	22.6403	15.3281	16.3673	21.2041	20.3799	25.0101	23.2303	29.6813	29.9329	14.6012	14.3855	13.8114	15.2664
Mycth_2049706		7.96887	7.09398	7.06118	6.72365	9.89739	10.6464	6.68365	7.62704	12.5213	12.3507	9.26868	6.4146	11.7139	11.2451	6.86688	8.73451	5.834	6.81834	7.7659	7.38178	5.53518	5.72686	5.42208	5.98837
Mycth_2049780	ABC transporter-like	6.05547	4.98333	3.57398	3.11031	9.61745	10.983	8.31512	6.39343	4.22469	3.96803	5.34222	3.81726	5.07849	5.26866	4.15398	3.57989	8.51423	8.30985	9.81289	8.35379	3.60322	3.23958	3.11118	5.02068
Mycth_2049865	ThiJ/PfpI	6.47899	8.6223	10.5053	22.8968	1.75494	2.83403	6.21794	3.91664	1.34469	2.50746	4.4102	1.97451	2.52879	5.58813	1.96221	1.73459	5.95088	4.58633	3.16829	2.25446	1.96814	3.0565	4.0172	5.19121
Mycth_2049886		0	0	0	0	0	0	0	0	0	0	0	0	0	0	0	0	0	0	0	0	0	0	0	0
Mycth_2049934	Mur ligase, central	24.7474	30.3106	26.3406	26.4967	33.2943	38.7725	33.7267	39.8997	24.2634	24.7014	31.2274	28.1631	26.625	26.1159	21.1856	22.7161	36.5193	39.2971	40.484	35.9769	10.6224	11.7946	11.6386	13.0533
Mycth_2049971	Zinc finger, CCHC-type	0	0	0	0	0	0	0	0	0	0	0	0	0	0	0	0	0	0	0	0	0	0	0	0
Mycth_2050031	NUDIX hydrolase, core	34.7419	32.7848	24.7451	24.1853	24.741	33.8259	30.4959	26.5315	22.551	22.3325	20.1775	17.8759	17.3803	15.6142	19.3259	19.1593	30.7056	29.3521	27.6484	25.7926	12.3377	13.0675	16.9842	48.2668
Mycth_2050101		0	0	0	0	0	0	0	0	0	0	0	0	0	0	0	0	0	0	0	0	0	0	0	0
Mycth_2050200		0	0	0	0	0	0	0	0	0	0	0	0	0	0	0	0	0	0	0	0	0	0	0	0
Mycth_2050220		8.90362	7.28005	8.24717	9.20105	9.19364	11.1462	6.45107	7.28192	6.4786	3.9139	7.61405	7.55279	5.3232	6.62572	5.38127	3.89648	6.67965	4.59967	9.71944	10.5025	5.47094	3.81601	4.51998	5.46291
Mycth_2050269		0	0	0	0	0	0	0	0	0	0	0	0	0	0	0	0	0	0	0	0	0	0	0	0
Mycth_2050335	Zinc finger, GRF-type	25.952	25.0033	21.0815	19.9453	21.9436	27.626	24.067	26.083	28.8098	32.2695	36.1895	28.8831	29.8953	25.8797	29.8297	31.9467	28.6779	32.0751	22.6397	23.4887	8.8503	10.4731	9.70956	11.7154
Mycth_2050348	Like-Sm ribonucleoprotein, eukaryotic and archaea-type, core	108.69	117.394	110.028	125.201	152.572	178.148	121.555	240.999	102.243	113.129	149.212	154.841	107.676	105.825	101.023	96.1797	148.865	147.771	168.726	172.75	82.928	99.1254	84.6146	92.9263
Mycth_2050447		42.0276	28.7863	16.4193	18.9066	20.6427	20.9312	42.9536	49.8074	28.4901	32.0674	113.955	114.879	38.3083	44.4383	86.4878	90.5727	58.5898	56.3824	26.3115	25.9088	16.2675	14.9802	15.8829	19.125
Mycth_2050467	BTB/POZ-like	1.40958	0.860493	0	0.180488	1.60358	1.54143	6.7639	4.77697	1.03613	0.568256	0.846607	1.59359	2.0006	1.37071	1.84605	0.943449	2.00503	0.748355	1.302	0.507395	0.0362873	0.231968	0.135152	0.0763111
Mycth_2050486		1.88865	1.66964	0.151822	0.0761316	0.12884	0.288975	0.245956	0.43567	0.359922	0.143818	0.89277	0.409162	0.105485	0.452488	0.438011	0.551017	0.531611	0.56118	0.193835	0.285366	0.183677	0.391386	0.532082	0.386266
Mycth_2050514	Nse4	28.0994	26.1494	9.69807	6.91869	22.1023	22.7885	15.5168	12.4086	11.3771	10.9231	24.9671	20.7475	10.9755	11.9523	16.0248	16.087	19.0956	18.5703	25.955	25.5107	7.68081	10.009	9.03519	13.6088
Mycth_2050561	Reverse transcriptase, RNA-dependent DNA polymerase	0	0	0	0	0	0	0	0	0	0	0	0	0	0	0	0	0	0	0	0	0	0	0	0
Mycth_2050660	Mov34-1	209.276	216.213	250.802	244.686	258.172	283.031	192.425	206.718	230.899	217.666	204.824	197.767	246.803	251.629	178.986	155.918	206.539	195.48	244.056	234.063	172.391	200.296	171.434	189.304
Mycth_2050741		70.6752	59.9867	30.0967	34.7821	53.9652	50.6638	54.0002	51.1153	42.6346	48.1639	89.6529	80.9032	43.5832	48.0471	70.4736	77.1279	66.4793	60.757	53.4831	50.2845	31.3434	36.059	33.3771	21.2014
Mycth_2050866		12.8949	13.6863	1.27216	0	1.88928	2.11873	0.618282	3.19429	0.646265	1.80764	16.9565	20.0812	2.43069	0.421282	4.68973	6.4127	3.64462	0.587788	1.3535	0.89669	1.53908	0.819886	0.636925	0.944021
Mycth_2050929	HAD-superfamily hydrolase, subfamily IA, variant 3	57.1098	57.7917	78.9565	80.0376	232.06	268.764	54.5157	64.7278	51.4939	47.4256	45.6881	43.7998	55.3946	55.1563	32.7573	36.4155	58.3749	53.8478	175.663	167.412	42.4858	54.451	42.0424	45.6222
Mycth_2050951	Inositol monophosphatase	1.05006	1.05568	0.49855	0.571428	0.846164	0.406685	0.89997	0.996344	1.01306	0.382311	0.92138	0.685509	0.865971	0.613218	0.593597	0.775466	0.634798	0.88849	0.939613	0.635877	0.746762	0.428409	0.499212	0.347304
Mycth_2050974		0	0	0	0	0	0	0	0	0	0	0	0	0	0	0	0	0	0	0	0	0	0	0	0
Mycth_2050996	Kinetochore Spc7	5.19961	4.79114	2.96052	2.99451	5.92663	7.15213	4.36162	2.99523	4.37049	3.88308	2.81718	3.1369	3.92051	4.12267	3.09852	3.38774	4.70395	5.93916	6.87037	6.72989	7.55115	9.13234	5.77689	4.10944
Mycth_2051009	Fungal transcriptional regulatory protein, N-terminal	35.3615	29.0927	22.0933	22.0395	38.0769	34.685	33.4514	27.5641	35.6984	32.6892	80.6342	78.8997	39.6588	36.0127	66.2815	72.7553	42.0768	42.7233	32.2624	35.6228	19.5935	20.1576	19.0245	12.7505
Mycth_2051026	WW/Rsp5/WWP	43.4519	46.4117	32.8854	35.958	48.4016	47.5605	46.6734	47.4124	46.0715	50.0248	71.5164	63.8189	42.2793	42.0018	60.2461	68.2653	63.1059	67.1058	47.6072	46.867	57.4933	63.0584	46.6017	29.7591
Mycth_2051156		1.4032	1.5886	0.830604	0.728892	1.29227	1.25159	1.45774	1.01796	3.07087	3.19098	7.46208	6.71547	2.86144	2.31508	4.63732	5.16385	1.322	1.1833	1.35503	1.07334	1.29797	1.39775	1.49014	2.49479
Mycth_2051168	Taurine catabolism dioxygenase TauD/TfdA	1.68573	1.55505	1.62612	1.12121	1.12123	1.16068	1.02082	1.78634	0.6884	1.66876	1.63355	1.40864	1.48289	1.81743	1.17285	0.942649	1.22937	1.73746	0.821796	1.19394	2.41815	1.52835	1.67917	2.45646
Mycth_2051209		18.5431	16.7078	13.4935	12.907	16.68	16.182	12.939	13.7651	12.9171	14.5554	17.49	17.3568	17.5853	13.7411	16.7268	17.6768	17.7274	19.2442	18.4889	18.4355	10.5686	11.7292	12.3985	10.6001
Mycth_2051335	Cyclin-like F-box	22.7925	19.6948	8.3847	7.4105	15.9209	16.6076	23.3975	23.497	12.2105	10.855	32.2949	25.5829	9.72151	12.1478	23.8878	16.9062	26.3901	21.162	20.4733	17.8778	11.9825	9.81689	8.44831	4.11094
Mycth_2051357	Dehydroquinase class I	28.0063	29.2397	25.1749	31.6979	31.4052	29.6435	29.4387	26.1714	23.7643	23.9923	36.6776	32.2845	23.3112	20.9178	34.1583	36.7507	36.3969	40.7958	33.8167	31.9619	18.8557	19.0961	19.3531	13.8581
Mycth_2051392		32.5922	27.0266	34.0157	32.0779	32.9357	36.9358	34.1788	37.5151	33.6624	32.5609	53.6497	51.4289	36.9598	35.0824	42.9291	39.4458	44.7125	44.4131	30.489	32.6574	19.4276	17.6932	19.4593	24.7095
Mycth_2051419	Serine/threonine protein kinase, active site	283.658	312.551	137.062	139.142	154.738	160.072	120.513	128.525	152.394	137.391	71.9199	67.145	143.893	157.565	105.612	91.7444	138.434	129.135	159.718	167.686	81.9406	85.3559	94.2852	136.504
Mycth_2051606	Major facilitator superfamily	17.3602	21.298	4.79033	5.44961	19.7799	20.8213	20.0151	19.0808	14.9885	17.5416	41.4827	39.3356	15.9211	12.8328	39.3522	38.8948	29.5642	30.7222	33.1356	33.4625	15.3535	13.2707	9.4502	5.97253
Mycth_2051636	Prolyl 4-hydroxylase, alpha subunit	0.878307	0.857878	0.336407	0	0	0.0533594	0.108998	0.321787	0.0379771	0.531121	0.791282	0.302207	0.584333	0.111403	0.143785	0.0904405	0.464039	0.155433	0.334056	0.210772	0.497434	0.578157	0.645637	0.594369
Mycth_2051640	Armadillo-type fold	7.20724	7.33353	9.0759	9.03666	8.30377	9.43684	7.88178	7.37194	8.44539	9.06589	13.4451	13.8846	10.1864	10.2448	10.0499	8.62207	11.5493	13.1851	9.3591	9.90336	4.90501	5.55868	5.25398	3.89013
Mycth_2051705	Vesicle transport v-SNARE	188.207	215.912	137.805	127.909	138.691	145.923	210.24	222.873	179.671	153.76	214.718	170.766	161.915	164.904	153.367	146.89	182.321	163.208	138.18	127.627	54.3275	57.6666	64.4808	105.259
Mycth_2051745	WD40 repeat	9.73973	10.7447	11.0186	11.0651	13.0368	14.3032	10.0863	10.8236	12.3768	12.0973	9.09322	10.3351	12.8365	11.8432	8.75368	8.99187	10.6653	12.3629	16.3538	15.7303	6.41123	7.04218	6.17628	5.7467
Mycth_2051835	Peptidoglycan-binding LysM	18.2482	17.6777	22.1828	20.137	21.4117	20.0444	18.4272	18.5664	22.0451	22.7396	24.4697	24.955	23.9658	23.3533	26.6659	26.8841	20.007	22.0797	19.6509	19.2027	16.3925	18.2339	17.2893	12.6585
Mycth_2051955	Hypothetical protein	0.421434	0.437358	0	0.305785	0	0.435254	0.691522	0.874941	0.10326	0	0.358584	0	0	0.504842	0.195476	0	0.388224	0.28175	0	0	0.184436	0	0	0.387862
Mycth_2051994	Zinc finger, SWIM-type	7.60826	15.0395	2.06415	1.57726	3.80924	3.71061	3.92787	2.72662	2.66312	2.1726	2.51752	2.34627	1.95774	2.51722	3.69703	3.38244	4.86021	5.05623	3.51382	3.1716	3.03898	1.85821	2.95271	2.09788
Mycth_2052150		136.678	115.382	71.0184	68.2817	100.115	98.3093	84.7065	101.356	63.4377	64.1238	108.8	93.2928	74.801	67.8609	75.8495	73.5758	79.911	70.9727	92.2769	91.8808	69.4185	76.4457	79.7604	71.7125
Mycth_2052169		0	0	0	0	0	0	0	0	0	0	0	0	0	0	0	0	0	0	0	0	0	0	0	0
Mycth_2052313	RNA-directed DNA polymerase (reverse transcriptase)	0	0	0	0	0	0	0	0	0	0	0	0	0	0	0	0	0	0	0	0	0	0	0	0
Mycth_2052357	DNA repair metallo-beta-lactamase	12.88	12.0788	5.28496	5.11615	9.19502	10.7001	7.32545	6.8656	10.9465	9.69053	18.4466	16.0735	10.2786	10.5414	13.1214	12.3759	10.8474	10.4085	12.2791	12.676	3.94163	5.01485	3.80042	2.69959
Mycth_2052384		0	0	0	0	0	0	0	0	0	0	0	0	0	0	0	0	0	0	0	0	0	0	0	0
Mycth_2052439		0	0	0	0	0	0	0	0	0	0	0	0	0	0	0	0	0	0	0	0	0	0	0	0
Mycth_2052509		0	0	0	0	0	0	0	0	0	0	0	0	0	0	0	0	0	0	0	0	0	0	0	0
Mycth_2052590		50.152	76.9353	5.84438	7.60148	9.22193	9.03833	7.39694	8.58211	7.4843	5.42094	18.1144	11.4614	7.67713	7.07629	9.19172	6.48127	7.03463	8.77608	7.61714	7.89561	2.28323	3.13884	3.61187	6.54406
Mycth_2052653	Protein of unknown function DUF775	23.9969	20.0613	77.8544	102.113	26.4737	25.8165	20.2154	19.5259	45.3843	49.4522	38.1423	43.8645	49.6949	47.6111	41.2181	48.4976	16.3492	17.3801	20.5494	24.7293	20.4205	16.1619	65.7797	65.6425
Mycth_2052657		0.387114	0.36522	0.343721	0.497929	0.48615	0.508847	1.36116	1.8631	0.413895	0.458252	1.13787	1.38215	0.477629	0.581771	1.71395	1.97134	0.996883	0.988165	0.55261	0.753739	0.354233	0.229727	0.133847	0.242916
Mycth_2052693	Pyridine nucleotide-disulphide oxidoreductase, class-II	13.2892	13.733	9.05547	8.13388	5.74413	6.26765	25.1319	26.9919	15.1379	14.3064	45.7792	38.2914	19.7012	21.3851	35.2638	33.9354	35.5225	35.1905	9.99131	7.33556	2.2747	2.80342	1.51125	1.08601
Mycth_2052727		0.104281	0.0541108	0.113168	0.113497	0	0	0	0.284155	0.0766531	0	0.0887293	0	0	0.112428	0.0725539	0	0	0	0	0	0	0	0	0.143961
Mycth_2052748		160.275	200.436	51.0349	54.1895	117.536	134.444	106.585	108.073	135.148	162.264	250.388	221.519	144.398	128.433	279.051	303.624	157.269	182.178	134.502	126.192	80.0612	81.9636	81.5795	67.7245
Mycth_2052762		0	0	0	0	0	0	0	0	0	0	0	0	0	0	0	0	0	0	0	0	0	0	0	0
Mycth_2052991		5.34468	4.54642	3.80337	3.43299	3.95386	5.79141	2.3414	1.5007	0.837257	0.960763	1.86377	1.4643	1.51947	0.944628	0.731523	0.76688	3.93477	2.10877	3.39911	3.03827	0.805242	0.326827	0.761684	0.524147
Mycth_2053048	Acyl-CoA N-acyltransferase	10.0211	6.84542	6.67647	8.00745	8.52795	7.66404	23.8177	28.9359	6.06074	8.1284	24.4466	21.8886	9.99486	9.93786	15.8419	16.0432	10.2101	13.7384	5.44835	6.40397	3.69169	3.78534	3.51497	2.48082
Mycth_2053130	Glycoside Hydrolase Family 61 protein	33.7587	31.5924	19.539	21.9808	21.872	29.5442	34.1527	25.9598	41.2273	44.6081	54.8783	38.1076	37.7346	35.2894	53.5273	54.2742	37.6864	33.2008	27.353	25.6114	15.9923	17.5633	20.659	18.3419
Mycth_2053143	RNA-directed DNA polymerase (reverse transcriptase)	0	0	0	0	0	0	0	0	0	0	0	0	0	0	0	0	0	0	0	0	0	0	0	0
Mycth_2053156		0	0	0	0	0	0	0	0	0	0	0	0	0	0	0	0	0	0	0	0	0	0	0	0
Mycth_2053230		4.7698	5.04003	3.01165	1.5102	3.35444	3.76183	2.8054	4.25362	2.23115	1.96135	2.95161	1.88417	2.41942	2.30631	3.37894	1.89764	2.63636	2.26118	2.48326	2.03433	1.36633	1.94095	2.21462	1.51649
Mycth_2053430	Major facilitator superfamily	8.2875	7.76692	6.92885	4.8781	5.41271	5.98275	7.07692	8.16394	9.38638	9.15712	12.9878	14.4511	10.234	8.93496	13.7091	12.879	9.2022	7.08124	6.40523	4.82993	6.2731	6.70321	6.84616	4.7087
Mycth_2053489		22.1393	24.3171	20.4587	20.5487	27.608	30.0035	30.6838	30.6011	26.9715	29.5564	46.3051	40.9913	30.5475	28.4933	32.0385	32.5829	37.2889	38.7688	30.2594	30.1159	15.1606	17.8947	14.7461	8.97255
Mycth_2053528		1.97076	1.53392	0.267338	0	0	0.254424	0.692954	0.575369	0	0	0.419214	0	0	0	0.342791	0.862462	0	0	0	0.251246	0.10781	0	0.133847	0
Mycth_2053555		18.2767	18.8567	11.9121	12.2367	14.4272	12.1621	16.3751	16.6352	12.0636	11.3936	14.8256	11.7548	13.7003	18.3832	13.6058	12.359	23.193	24.9543	12.3046	14.5101	11.3799	8.44731	12.2174	14.05
Mycth_2053582	Thioesterase superfamily	1.41649	1.89001	0.585598	0.440476	0.248477	0.348318	0.284606	0.367597	0.396649	0.554726	0.97567	0.676369	0.35601	0.145443	0.375438	0.649413	0.83884	0.338211	0.373824	0.206381	0.324714	0.377408	0.439782	0.682863
Mycth_2053587		22.5338	18.2065	8.96932	6.70412	13.2844	15.7836	19.0268	18.9397	17.882	15.1227	14.9273	16.8099	14.5801	17.4851	15.9492	15.014	20.4169	15.0911	14.2602	12.0875	12.5915	13.8879	10.2522	10.3335
Mycth_2053677	Pex, N-terminal	12.9029	10.6242	19.9137	18.542	15.7963	14.523	21.0544	25.0233	15.6465	17.7122	25.9017	25.9218	20.4479	21.4356	19.4596	18.563	23.4875	25.1426	15.8434	18.0452	12.3925	14.0499	12.3629	10.4884
Mycth_2053975		14.2445	16.0579	17.6561	15.1814	24.0154	21.1509	19.7944	20.1425	40.2264	43.0882	21.2974	19.9271	53.6675	54.1023	35.7955	35.5506	15.3754	16.4526	24.7595	27.0832	8.66378	7.99983	6.30531	2.67012
Mycth_2054051		0	0	0	0	0	0	0	0	0	0	0	0	0	0	0	0	0	0	0	0	0	0	0	0
Mycth_2054076		0.768263	0.573055	0.208433	0.261299	0.0442204	0.123978	0.0337668	0.0373827	0.21177	0.13163	0.245133	0.200618	0.0905111	0.0517677	0.183742	0.12608	0.0995234	0.0722282	0.022176	0.0244859	0.157604	0.134332	0.456553	0.287245
Mycth_2054138		259.593	239.162	176.307	197.837	173.046	151.668	122.218	147.009	189.542	187.497	270.367	247.165	181.522	182.177	228.802	248.059	157.622	145.528	142.801	138.924	174.283	218.897	304.58	404.237
Mycth_2054145	Tetratricopeptide TPR-4	20.5183	18.6712	34.3144	28.2319	25.0226	25.5856	27.0661	23.0535	40.9761	39.2848	43.2783	41.005	50.2395	48.3565	38.2438	37.2787	22.8608	22.3524	27.93	25.2661	15.8136	16.6165	15.4197	14.3617
Mycth_2054177		1.44426	1.26824	0.120564	0	0.409256	0.22948	0.312508	0.172987	0.326652	0.228417	0.189057	0	0.251301	0.239553	0.850256	0.194477	0.997836	0.557054	0.205237	0.339922	0.194481	0.207204	0.181087	0.102247
Mycth_2054216	Zinc finger, CCHC-type	0	0	0	0	0	0	0	0	0	0	0	0	0	0	0	0	0	0	0	0	0	0	0	0
Mycth_2054219	NADH dehydrogenase subunit 5, C-terminal	0.501276	0.0945851	0.296724	0.0991956	0	0	0.0320468	0.0354785	0.0669944	0.218619	0.116323	0	0.103081	0.0982616	0.0951176	0.119658	0.0629692	0	0	0	0.239321	0.169985	0.198079	0.0419404
Mycth_2054232		0	0	0	0	0	0	0	0	0	0	0	0	0	0	0	0	0	0	0	0	0	0	0	0
Mycth_2054249	Shikimate kinase	176.546	170.708	53.159	44.3159	56.6392	52.9849	93.0196	86.4387	51.6816	51.0979	198.404	304.283	103.638	99.9033	48.219	51.733	159.929	141.558	59.3769	55.0024	85.7164	86.9651	93.4456	109.506
Mycth_2054417		0.152675	0.158444	0.0552286	0.276946	0.117171	0.183962	0.0894719	0.0990531	0.149634	0.17439	0.151557	0.0212631	0.191862	0.0365784	0.106224	0.0890866	0.281288	0.178624	0.164528	0.0778563	0.0445443	0.118646	0.0691274	0.0702565
Mycth_2054491	Longin-like	161.125	160.109	70.3267	84.7916	145.343	147.391	146.098	171.3	98.0467	89.23	163.41	140.854	93.0077	107.07	109.557	108.275	160.743	120.86	180.121	139.049	72.9942	71.3301	82.8622	71.3748
Mycth_2054510		0	0	0	0	0	0	0	0	0	0	0	0	0	0	0	0	0	0	0	0	0	0	0	0
Mycth_2054541	Splicing factor 3B subunit 5/RDS3 complex subunit 10	200.318	205.991	94.0168	86.1343	139.54	142.896	133.802	172.462	114.331	111.733	146.184	121.877	92.333	103.649	111.65	113.421	102.158	97.5096	126.787	109.981	87.987	102.436	103.178	118.59
Mycth_2054555		28.4529	27.1504	20.9326	17.5348	29.8788	29.0043	139.959	205.522	27.7594	26.9452	45.5895	33.9037	17.33	15.6168	34.3476	36.2881	60.4549	63.8849	26.9641	29.1697	20.9583	16.816	9.87788	9.08019
Mycth_2054578		6.05007	3.8868	0.31265	0	1.85726	0.595092	4.05202	4.48593	0.847082	0	6.12834	4.33335	0.868907	0	1.80401	0.25216	4.37903	1.44456	1.33056	0.587661	0.630415	0	1.25226	1.45832
Mycth_2054613	4'-phosphopantetheinyl transferase	191.29	206.885	104.659	96.9712	176.687	178.151	221.626	241.121	48.2414	51.3834	172.768	136.931	50.9557	58.0593	51.3068	49.8912	225.296	213.253	168.201	148.011	108.122	108.994	93.554	97.2419
Mycth_2054788		0	0	0	0	0	0	0	0	0	0	0	0	0	0	0	0	0	0	0	0	0	0	0	0
Mycth_2054820	Histidine triad-like motif	0.684476	0.532755	0.247602	0.434563	0.367712	0.17673	0.160449	0.355261	0.377349	0.0781829	1.11626	0.66729	0.21504	0.0819945	0.674654	0.998487	0.394086	0.400406	1.42254	0.407222	0.324516	0.106383	0.0309913	0.498711
Mycth_2054970	RNA-directed DNA polymerase (reverse transcriptase)	0	0	0	0	0	0	0	0	0	0	0	0	0	0	0	0	0	0	0	0	0	0	0	0
Mycth_2054998		23.1552	26.1452	13.9759	10.5242	3.51417	4.52316	3.93366	3.81476	8.82899	9.47988	9.81409	9.63826	9.08916	8.82006	6.1545	6.41401	4.22416	3.39178	3.68484	2.91882	2.41005	3.11362	1.86122	2.21487
Mycth_2055104	Aminotransferase, class V/Cysteine desulphurase	42.0772	29.9646	20.6286	19.0368	21.4894	20.1807	46.453	43.8655	25.0447	27.4589	60.8861	56.0858	30.2958	24.9252	32.7071	32.9762	57.0149	59.3561	21.6234	18.6517	21.9846	25.1566	24.243	23.8323
Mycth_2055144	RNA recognition motif, RNP-1	93.3914	108.998	62.5708	64.4346	78.4926	75.7069	69.9888	75.0023	70.5298	82.8685	93.0226	85.505	73.3664	76.878	88.126	93.6604	83.3741	85.3261	73.7305	69.7873	85.2515	89.7931	83.4336	74.1746
Mycth_2055207		0	0	0	0	0	0	0	0	0	0	0	0.0830629	0	0	0	0	0	0	0	0	0	0	0	0
Mycth_2055311	Peptidase C19, ubiquitin carboxyl-terminal hydrolase 2	22.5504	21.8933	21.8692	20.2266	21.0808	19.0962	19.8427	20.9824	35.2344	34.5077	44.0314	37.4348	44.4301	37.5475	70.6555	66.4196	25.3926	28.4476	22.103	25.272	15.9027	16.1858	15.1256	11.0984
Mycth_2055546	Dbl homology (DH) domain	4.56728	3.56711	2.04392	3.10041	5.91905	6.2732	5.67872	5.35205	6.19531	6.29253	11.8788	7.63304	6.30168	5.88862	8.9598	8.24236	9.49911	7.03555	7.56762	7.32338	2.01942	2.41499	2.44316	4.72347
Mycth_2055557	Zinc finger, MYND-type	3.14193	2.73895	1.80713	2.63308	6.42365	8.30709	8.06471	5.82176	0.785234	1.61496	0.507938	0.420074	1.46879	1.49045	0.633941	0.604998	8.90008	9.799	11.3184	8.42767	2.50255	3.69176	1.57053	1.28678
Mycth_2055571		15.3604	10.5193	6.34622	4.41284	8.97594	9.34131	14.4209	12.6264	9.91532	10.6339	13.136	11.8582	9.17135	11.4886	10.2531	10.5098	14.4912	11.0251	9.72287	6.83897	7.33653	8.36184	7.96449	7.49897
Mycth_2055575		5.13316	5.83751	4.4031	5.51989	5.35011	6.6348	5.31745	6.48513	8.15641	8.65794	16.4505	15.6935	8.59833	8.21843	21.792	20.3926	7.11422	8.26092	6.41653	6.42655	3.71272	3.89829	5.12708	4.85155
Mycth_2055617		234.376	428.705	21.6086	31.08	55.1022	80.1521	68.9885	61.5546	23.2754	20.9687	40.0002	23.3753	21.1653	28.4137	26.2881	27.9696	107.64	65.9431	56.3428	41.1111	40.5951	27.6263	38.8415	22.0801
Mycth_2055659	20S proteasome, A and B subunits	114.933	106.663	167.929	132.471	176.899	162.818	125.976	132.129	117.111	121.985	124.096	165.146	119.265	164.141	93.2009	125.418	132.224	123.03	157.413	183.869	142.688	139.539	101.015	155.384
Mycth_2055700	Aminotransferase class-III	3.94205	4.72905	5.88713	5.51063	8.45984	6.83533	3.94209	4.89921	2.20647	2.75121	4.67735	3.26384	1.44525	2.41744	2.34009	2.12083	4.99735	6.74581	4.34273	6.67621	4.49499	4.28318	6.70059	4.07737
Mycth_2055845	Amino acid permease, conserved site	14.0579	14.2841	9.86125	12.3624	12.1343	11.4827	13.2315	11.8186	10.8442	12.1438	28.8575	26.0849	12.0909	12.4669	26.4046	26.4098	15.7876	17.3675	12.837	14.0378	10.7607	9.57049	12.0816	11.7082
Mycth_2055941		5.92137	4.9161	7.55997	6.74794	4.23429	5.89971	13.7661	13.5047	5.88878	6.92271	12.2697	8.96466	6.98597	7.16007	9.64521	7.92652	11.2143	8.87223	5.85556	5.11554	5.54869	3.96278	3.70931	3.943
Mycth_2055951	Hypothetical protein	31.2392	28.265	20.3693	25.2143	15.8354	16.7419	17.0764	16.0948	15.4854	14.3479	3.46215	2.90656	28.3049	33.0666	10.2738	10.6268	13.5121	11.7807	17.398	13.253	15.2225	17.3812	24.8536	24.3717
Mycth_2055981		181.893	337.855	9.88402	9.56697	24.5295	25.2664	28.301	25.0653	13.3118	14.5162	20.4553	20.4428	10.301	13.8918	16.9842	16.2679	42.0361	36.7468	19.2712	19.6043	15.573	17.2338	28.9434	40.5471
Mycth_2055988		0.298207	1.85685	2.26534	0.973683	1.37316	0	0.838839	0.928666	0.876804	3.06559	0.761204	0.996754	1.34909	0.428673	1.86731	2.34907	1.64825	0.29905	0.27545	1.21656	8.22194	6.95225	6.96707	2.05839
Mycth_2056182		0	0	0	0	0	0	0	0	0	0	0	0	0	0	0	0	0	0	0	0	0	0	0	0
Mycth_2056315		5.94601	5.86886	5.64612	4.39638	4.85097	4.80599	5.22679	3.42159	7.67245	7.7514	7.42391	7.66894	8.01632	8.0364	7.03731	6.22251	5.62629	5.67115	5.79073	4.4164	3.13961	2.89298	2.40542	2.18597
Mycth_2056329		203.527	145.918	80.0959	72.2148	66.873	73.9167	211.912	244.297	120.287	115.215	185.48	163.405	115.291	101.22	114.788	109.819	187.952	139.058	82.3594	65.01	78.5	71.3301	67.1188	69.3678
Mycth_2056455		21.8321	17.9638	8.71547	6.61926	13.9307	14.9783	18.5882	17.9684	16.9649	15.1227	17.4483	16.6145	13.2279	15.2435	15.0812	14.5362	19.2318	14.6219	13.684	12.8827	11.7384	14.9059	12.2433	10.4053
Mycth_2056582	Ornithine decarboxylase antizyme	327.535	319.953	574.438	546.52	337.114	337.488	347.799	315.78	421.848	425.795	494.89	540.334	501.153	487.904	391.746	358.919	453.49	409.101	321.007	345.387	632.354	568.659	637.244	414.209
Mycth_2056896	Ankyrin	38.5501	43.1297	25.2424	27.7057	36.626	33.5985	28.082	41.2834	34.554	33.1084	29.7561	27.0483	30.5385	30.3384	24.4448	23.7755	20.3409	20.9607	27.8705	24.6354	40.2199	43.4579	38.7976	29.4537
Mycth_2057017	Erythromycin esterase	0.563075	0.146088	0.190956	0.0383022	0.0972301	0.145385	0.14849	0.0547971	0.0517369	0.144711	1.55708	2.7937	0.132675	0	0.195881	0.123209	0.243142	0.21175	0.0325065	0	0.354233	0.886088	2.12243	4.17815
Mycth_2057132	Fungal transcriptional regulatory protein, N-terminal	3.75654	2.15386	0.247753	0.271062	2.44654	1.82197	7.2538	6.86719	0.655997	0.512055	5.56264	4.92535	0.860684	1.05912	1.68947	1.52589	16.447	14.2361	6.99723	5.96917	0.399648	0.309668	0.315741	0.324718
Mycth_2057198	14-3-3 protein	41.6686	45.5104	24.1132	23.7194	24.487	24.1591	29.003	24.6417	38.0709	34.8382	49.3279	44.793	39.8553	43.507	55.7207	56.1519	35.7467	35.8551	28.4482	30.107	28.1232	28.4227	26.7219	27.8302
Mycth_2057234		14.9165	11.5201	4.51747	3.58673	10.5425	12.629	9.8189	17.0145	8.54213	7.66711	47.0043	48.3362	5.95046	3.73996	8.93005	9.94361	42.7209	47.5718	25.874	26.004	3.1881	3.39667	4.71195	1.83575
Mycth_2057284	Protein kinase ATP binding, conserved site	27.6523	31.6339	25.3096	23.3782	31.8328	32.9332	30.9321	24.9884	31.9272	29.403	36.5854	32.502	26.807	30.7136	32.2943	30.5362	35.2575	33.1394	36.7518	36.454	13.1324	14.6999	13.9305	14.6562
Mycth_2057317	Xylose isomerase-like, TIM barrel	2.4373	3.61343	0.790067	1.03352	1.77821	1.5038	1.6027	1.35539	1.32623	1.04127	3.07033	2.51277	1.2888	1.25129	1.49756	0.720324	2.49309	1.87282	2.13435	1.19447	2.17487	1.50541	3.59442	2.98601
Mycth_2057386	Sugar transporter, conserved site	1.60964	1.50342	0.978215	0.525568	10.9993	13.5987	2.03752	2.25571	0.615257	1.10315	0.821754	0.995339	0.92239	1.04124	1.72467	1.57791	3.53647	3.48665	8.71266	8.60233	0.95804	0.540379	1.24188	1.54068
Mycth_2057433	Armadillo-type fold	93.3452	93.5371	308.007	477.657	109.052	100.021	88.1944	83.1263	94.4959	139.693	46.8524	65.4685	148.735	133.824	89.9891	89.2648	59.2123	58.2997	89.388	79.6873	492.061	419.189	603.601	262.198
Mycth_2057467		0.646976	0.0610385	7.08492	11.2664	0.86666	1.88309	0.785867	0.412116	0.475567	1.24957	0.800713	0.835515	1.50781	2.66326	1.02304	1.02958	0.406359	0	2.71637	2.51942	0.720724	1.09696	0.958694	1.4886
Mycth_2057540	Hypothetical protein	15.5813	17.7737	4.8212	3.43371	8.83504	9.1101	9.46315	13.3839	4.63809	3.75071	13.422	10.3838	5.92272	5.64582	6.31631	6.31165	13.6566	13.882	12.1918	11.5573	3.07136	3.48245	3.25339	3.40726
Mycth_2057586		0.89651	1.22811	1.20641	1.67827	1.75035	2.25922	1.71484	1.73096	1.13346	1.20425	1.52562	1.37842	0.784124	1.57225	2.07085	1.4438	1.38745	1.47443	1.92117	1.71897	1.96173	1.37109	1.4613	2.88783
Mycth_2057697	Berberine/berberine-like	0.142839	0.296472	0.186013	0.12437	0.105237	0.0295046	0.261168	0.20017	0.293987	0.313257	0.850757	0.477437	0.452343	0.554393	1.25219	1.00017	0.197374	0.171891	0.131938	0.349634	0.100019	0	0	0.013146
Mycth_2057781		1.66283	1.43805	2.85718	2.61413	4.21128	3.91176	8.12055	8.30689	6.41699	7.31244	4.24454	3.85971	7.59231	14.2755	4.33845	5.05349	5.3932	4.30778	4.56513	4.09846	1.11179	2.23983	1.65635	1.61539
Mycth_2057810	Protein kinase-like	2.17921	1.44739	0.189193	0.474358	1.36471	1.3504	1.65509	3.05388	0.448519	0.418178	2.44756	1.67531	0.722975	0.751827	1.09166	0.991831	1.62606	1.31122	1.12722	0.711221	1.25889	0.0812879	0.284167	0.441235
Mycth_2057851		0	0.146027	1.19107	1.25579	0.466511	0.726624	0.118743	0.175278	0.186176	0.212155	0.502848	0.470323	0.679013	1.65862	0.332859	0.541894	0.23332	0.395103	0.23395	0.315722	0.0369482	0	0	0.0259003
Mycth_2057861		40.6005	39.4131	20.4491	22.0943	29.2507	29.1918	20.5599	25.1058	21.9188	18.5057	30.7439	37.1732	21.4583	15.7776	21.1522	23.7189	22.6151	15.4874	24.6724	19.7135	27.8427	26.9922	20.1596	12.4703
Mycth_2057906	exo-polygalacturonase	5.77285	5.99098	2.98323	3.54043	3.83967	4.49527	8.60262	8.7391	6.70188	6.68811	5.80854	5.20677	6.49455	7.01418	6.50286	5.29333	8.19848	8.36212	4.57053	4.48587	1.1429	1.83719	1.71764	1.56016
Mycth_2057956	Protein kinase, core	20.6195	16.7631	22.6649	23.5454	24.7707	21.4952	23.5334	19.4367	17.3219	18.1689	21.5505	24.1302	18.2779	18.1522	16.3283	15.7228	32.8792	33.7043	23.3948	20.9805	17.4349	19.2961	13.6695	11.7995
Mycth_2057978	Glycosyltransferase Family 21 protein	32.1211	32.1808	44.1678	85.0308	29.5232	34.2901	41.9153	38.7358	26.5303	24.2348	39.8202	35.0979	33.9933	46.608	28.0515	27.419	46.9092	38.8709	42.8172	37.8152	11.8049	11.6735	7.38833	5.27795
Mycth_2058054		0	0	0	0	0	0	0	0	0	0	0.425379	0	0	0	0	0	0	0	0	0	0	0	0	0
Mycth_2058064	AMP-dependent synthetase and ligase	5.19458	3.80356	1.62854	2.01018	2.04645	1.7287	3.6733	3.88692	3.28801	3.1447	7.56293	7.18628	1.95836	2.28165	6.88695	7.75447	6.00148	5.90383	1.59938	1.67768	1.89446	1.69545	3.59068	2.32399
Mycth_2058169	Acyl-CoA N-acyltransferase	3.3741	5.15329	0.967224	0.83146	3.04873	3.156	3.35771	3.61814	0.608344	0.741713	0.758353	1.11715	0.576017	1.50999	1.50597	1.00298	3.56272	2.55369	1.70531	2.4673	0.696526	1.18735	1.21064	1.52336
Mycth_2058204		162.056	164.741	287.012	317.478	251.924	259.014	221.544	252.446	194.723	197.445	201.5	204.871	202.129	208.728	182.305	177.395	206.014	195.449	217.547	228.453	350.637	314.336	384.287	271.446
Mycth_2058263	Fungal transcriptional regulatory protein, N-terminal	30.7843	33.0106	36.8326	38.0847	27.2034	30.5358	21.3176	18.7726	31.3379	33.1833	21.2939	26.3949	26.3216	29.1501	37.0775	39.5198	38.5402	33.1478	38.3566	36.2814	16.1499	17.9681	23.3142	48.3454
Mycth_2058328	Zinc finger, RING-type	31.0631	26.0657	20.6564	16.1653	26.982	23.1639	41.0351	39.8907	25.0288	24.5081	72.9844	70.633	28.9085	30.8162	37.5003	40.7585	56.4676	57.7544	25.5073	23.1239	17.4446	15.6232	16.1841	13.1948
Mycth_2058345	Regulation of nuclear pre-mRNA protein	29.2261	29.9619	25.935	26.7836	28.0838	29.1364	24.9417	27.8891	30.8445	28.8276	29.7892	29.0859	25.0589	26.4767	33.1136	32.9525	30.4987	31.5476	30.6045	30.9461	21.6727	24.794	31.8691	30.0734
Mycth_2058349	NLI interacting factor	18.3726	15.8891	7.12083	7.54962	16.0569	17.8134	16.1284	17.223	9.87613	10.1931	12.4423	10.1828	7.11497	10.0612	9.86973	9.79068	20.9833	19.9286	19.3372	16.6349	8.99779	8.97454	9.26937	8.6846
Mycth_2058462		11.0855	8.77745	3.11895	3.39613	3.85679	2.88347	7.62249	9.90913	3.7423	3.82681	3.00436	3.84256	3.15766	3.77729	1.4283	1.72492	7.77244	6.99951	4.47506	4.52244	3.95304	5.74316	2.81078	4.08099
Mycth_2058464	Heterokaryon incompatibility	2.81732	3.31361	2.14018	1.83978	2.42162	1.64883	3.16998	2.7783	2.55411	2.05954	1.5182	1.88337	1.69941	3.03742	2.41753	2.30149	2.53042	1.22429	1.04093	1.8198	1.23297	1.13848	1.17356	0.993942
Mycth_2058513		210.384	245.056	58.6218	61.0656	126.161	120.99	82.2559	88.7933	77.508	93.9591	63.1831	67.3775	54.2795	48.5323	100.323	104.773	114.278	121.849	125.173	143.059	62.8051	72.4047	89.2822	269.524
Mycth_2058544		14.1908	11.9759	5.83852	4.66743	8.68871	10.0661	13.9822	11.5338	10.1446	11.6493	12.2735	11.1415	10.112	9.24695	9.33083	9.89556	14.1141	8.91389	8.57053	7.47516	7.91663	9.30709	8.26104	7.42721
Mycth_2058549	Vacuolar protein sorting 55	144.874	117.646	82.0152	89.6538	122.342	116.27	127.258	129.994	128.308	140.598	185.459	149.686	106.672	121.796	157.29	162.851	152.308	144.234	113.045	114.551	104.946	114.616	118.213	190.854
Mycth_2058599		0	0	0	0	0	0	0	0	0	0	0	0	0	0	0	0	0	0	0	0	0	0	0	0
Mycth_2058620	Ribosomal protein S13	152.552	149.126	179.503	169.454	148.516	135.279	128.173	132.557	200.856	174.249	144.386	133.921	175.337	179.973	143.406	134.147	148.031	130.637	157.666	153.547	121.835	145.058	127.977	160.513
Mycth_2058658	Helicase, superfamily 1 and 2, ATP-binding	8.52687	9.45835	6.24991	5.8421	10.1442	9.91813	6.14384	6.8344	10.7785	9.44586	10.3	9.70667	8.89557	8.25866	8.50014	9.16383	7.45575	6.70059	9.55466	10.8493	3.22393	3.79332	2.2481	0.977736
Mycth_2058711		3.32141	5.00141	2.96838	1.63027	1.61938	1.41249	3.2975	4.76608	0.143614	1.78533	1.27451	1.08841	0.834783	1.40427	0.906229	0.285009	3.28465	3.39611	1.50389	1.46127	0.769541	1.15391	0.74308	1.79814
Mycth_2058752		76.3754	83.6713	29.2898	27	23.058	19.8089	29.2375	24.1422	28.3658	27.9425	50.2292	37.9087	24.507	26.0853	19.9768	16.6869	34.5171	33.0551	26.7335	25.5355	40.0595	38.8781	39.7497	22.6729
Mycth_2058793		40.5681	32.4578	35.9089	15.7867	13.9843	15.6827	11.9534	31.0546	7.82986	8.85343	9.25624	12.6887	8.54425	13.3575	8.83029	4.36406	7.51601	9.09112	16.7473	17.5671	30.6483	32.125	25.8592	20.9627
Mycth_2058820	Phospholipase D/Transphosphatidylase	5.13142	4.26025	4.31575	4.25849	7.29537	6.92272	5.61587	6.1673	4.45557	3.38488	4.91192	3.96633	3.62728	4.54111	2.99004	3.67726	7.53374	6.14294	8.2058	7.71943	3.10188	2.54216	2.59637	2.83359
Mycth_2058974		64.7356	58.7349	76.3325	91.3874	65.231	63.5351	54.5226	49.9572	60.8583	61.178	80.4638	86.1083	64.0819	71.3712	67.0068	66.8989	61.9621	57.6294	66.4042	55.3671	40.2595	40.4928	58.0659	158.755
Mycth_2059010	Dienelactone hydrolase	83.522	81.533	58.9624	65.6859	84.4666	92.4262	77.1282	86.0964	70.8391	73.7786	71.5826	66.1996	73.389	67.4491	63.1439	64.9561	70.6373	69.8068	86.4002	80.3854	48.5521	66.0936	53.2136	55.149
Mycth_2059044		10.3839	13.5904	3.66056	3.02334	5.90833	7.17237	8.27904	13.1305	5.05612	3.98885	6.92192	5.52675	2.84254	4.0407	2.80702	4.63112	9.50468	6.69895	8.12523	5.19406	3.79181	4.25575	4.27632	3.80442
Mycth_2059134		23.1789	37.2504	5.89324	4.80519	6.30228	6.42932	10.2148	9.10876	2.36908	2.29959	25.7326	30.7317	3.4288	2.72903	3.77827	4.13478	31.3574	33.339	5.954	9.1408	4.46334	6.09342	6.83661	15.1765
Mycth_2059186	Berberine/berberine-like	2.27316	3.06325	2.50369	2.06786	2.65587	3.01347	2.05189	2.50934	2.36921	2.9065	1.78982	1.38919	2.25118	2.56049	1.41632	1.3066	2.53159	2.4497	2.44441	2.14537	0.638468	0.854253	0.608321	1.03043
Mycth_2059212	Methyltransferase type 12	7.37641	5.99098	2.90037	2.96698	4.18426	4.80284	2.8568	2.58011	3.8112	5.53156	4.50259	3.88593	4.99758	4.57184	5.91314	6.97089	5.05942	4.39547	3.99922	3.70707	6.01194	6.43018	5.45993	8.53521
Mycth_2059227	Ribosomal protein L4/L1e	145.119	150.161	173.972	162.395	182.37	203.641	132.833	129.605	218.731	205.828	146.708	145.588	199.655	171.002	162.279	158.306	140.852	155.81	207.788	196.384	166.864	172.876	156.079	154.849
Mycth_2059229	Nucleotide binding protein, PINc	143.462	121.188	89.0036	83.5274	90.2455	84.2651	68.0749	91.5757	59.0988	59.3529	83.3785	74.2856	56.9047	59.681	63.0932	56.2368	72.1067	57.5298	88.3945	85.9866	63.5654	64.5141	66.9106	82.912
Mycth_2059249	Permease for cytosine/purines, uracil, thiamine, allantoin	14.5647	15.7113	18.6297	20.0447	20.7891	23.0347	16.7538	16.9957	22.2317	23.7617	11.0125	11.9729	21.0209	18.848	11.4736	12.6296	12.2808	11.1493	17.8856	17.336	14.2271	13.3616	16.1574	14.9596
Mycth_2059277	Protein kinase, core	0.639417	0.497683	0.115651	0.347962	0.294433	0.165096	0.262301	0.248906	0.274173	0.255626	0.634734	0.489784	0.401767	0.765968	2.15023	1.16595	0.625843	0.374047	0.393746	0.489104	0.0466389	0.0993801	0.0868535	0.14712
Mycth_2059413		22.3762	22.5949	14.9194	13.3037	26.7258	28.1448	16.0593	13.4238	19.9467	20.4897	16.8733	19.2388	17.9559	16.517	16.839	19.2828	18.947	20.6079	32.7694	31.4453	12.7128	14.5637	12.3764	11.0645
Mycth_2059428	Major facilitator superfamily	5.94233	5.30638	52.6995	101.765	2.54537	3.4825	6.14193	3.74411	1.86909	1.91313	1.55211	1.29335	12.5455	37.2873	2.6537	2.10462	15.5629	12.5003	20.7044	6.9344	18.5428	6.4951	17.8551	9.9586
Mycth_2059558		0.901925	0.552004	0.125485	0.12585	0.149086	0.429924	0.227685	0.450119	0.169993	0.126795	0.413225	0.270548	0.139498	0.24933	0.466615	0.526278	0.798896	0.649366	0.14953	0.0943456	0.131572	0.0862647	0.100522	0.0744942
Mycth_2059579	beta-glucosidase	23.9925	23.9234	5.91752	4.05199	6.04343	5.88411	21.4871	20.1723	27.2694	25.9015	237.101	232.272	35.2025	30.3808	160.414	155.407	51.8596	63.8842	6.98192	6.21335	4.3613	4.82197	5.01614	3.90229
Mycth_2059686	ABC transporter-like	7.90596	8.25598	1.76956	2.85029	3.77699	4.8481	2.57138	2.57745	3.55947	3.14936	21.4	21.5534	3.87472	4.54593	9.2135	8.3037	8.36402	8.37427	3.60567	4.13242	2.96258	2.44218	1.85245	1.27333
Mycth_2059724	RNA-directed DNA polymerase (reverse transcriptase)	0	0	0	0	0	0	0	0	0	0	0	0	0	0	0	0	0	0	0	0	0	0	0	0
Mycth_2059769		2.09933	1.54615	0.734914	0.737051	0.997867	1.60865	1.00009	0.843569	0.995574	1.02105	1.0948	1.18836	0.765919	0.340718	1.50773	0.829819	1.9183	1.42615	0.500418	1.86483	1.0373	1.13673	0.699095	0.779073
Mycth_2059795	Cwf15/Cwc15 cell cycle control protein	90.8504	87.1192	62.1239	61.3831	100.162	93.2243	90.8645	79.2488	80.0411	84.9815	96.53	87.3993	76.3581	78.5926	82.4215	87.0417	95.9749	98.3565	89.4515	80.7021	54.8654	60.3072	64.1172	70.9664
Mycth_2059803		1.87173	1.78449	1.99453	1.69967	2.0249	1.71768	1.34005	1.28604	1.52503	1.51846	2.28336	2.40734	1.66209	1.53981	1.61999	1.22375	1.44509	2.16536	1.42686	1.70773	5.67231	5.96192	4.32824	2.96272
Mycth_2059965	Hypothetical protein	1.65071	0.879691	0.774649	0.388451	0.164347	0.322537	0.533356	1.14621	0.360732	0.305755	0.835126	0.335522	0.370026	0.416859	0.434562	0.702872	1.07882	0.760576	0.618135	0.500515	0.234296	0.083208	0.387839	0.266889
Mycth_2060008	N-6 adenine-specific DNA methylase, conserved site	1.76644	1.03765	4.95519	6.49313	4.02094	3.61431	5.2267	3.65867	6.07573	3.86024	4.50901	3.36991	4.02082	5.38994	3.66383	4.52158	4.42118	3.7434	4.95647	4.04507	6.31577	4.56886	3.11469	1.33432
Mycth_2060065	Cytochrome P450	4.15774	2.82369	0.862598	0.865107	0.900952	0.820928	1.89191	2.14211	0.876409	0.859028	2.107	1.83933	1.19865	0.637227	1.51019	1.47169	2.57687	1.50224	0.96011	0.966576	1.49848	2.22372	1.62783	0.858157
Mycth_2060085	Terpenoid synthase	0.626236	0.557056	0.582516	0.194737	0	0.369584	0.188739	0.5572	0.460322	0.613118	0	0.22427	0.134909	0	0.124487	0	0.185428	0.269145	0.33054	0	1.33117	1.08455	2.96506	1.64671
Mycth_2060093	tRNA pseudouridine synthase D, core	7.02761	6.88	2.27292	2.43024	4.591	3.8078	5.30723	4.58186	4.70769	3.98589	8.35076	7.37669	4.13726	3.33422	6.73207	7.95384	6.56551	6.64823	4.02908	4.36048	3.07555	3.82558	2.78379	2.93918
Mycth_2060145		82.5316	70.8792	63.1176	67.759	68.1799	61.126	77.1934	94.9463	67.5905	65.5446	87.997	87.3616	73.9644	60.8651	76.8709	79.5855	97.3459	94.8817	53.4389	59.4228	105.847	103.796	104.483	90.5643
Mycth_2060153	HEAT	13.6013	13.6959	9.61288	9.03828	12.898	14.8972	11.28	10.3328	10.7897	10.0188	13.5462	13.0284	10.9774	10.7653	11.0559	11.0533	14.2145	17.2409	14.1941	15.3674	7.70738	7.6465	7.20298	9.91507
Mycth_2060198		21.1303	16.5073	8.54624	6.87385	13.069	14.8173	19.959	17.6042	15.9333	15.1761	16.4532	15.4417	13.8158	14.9633	12.423	13.3078	22.1946	16.5767	13.54	12.008	12.8645	15.0513	12.6669	10.4053
Mycth_2060218	CENP-B protein	0	0.196001	0	0	0	0	0	0.147039	0.138827	0.129436	0	0	0	0	0	0	0.130486	0	0	0	0	0	0	0
Mycth_2060238	Sugar transporter, conserved site	9.65872	10.3789	2.59982	2.64877	5.18299	4.35935	4.92044	4.41116	4.24867	3.12732	17.7308	11.9477	4.27212	3.4711	7.91065	7.08926	10.8505	11.0588	6.28728	6.78703	4.19374	3.04966	3.01649	3.07976
Mycth_2060248		1.57624	1.06106	0.64724	0.278195	2.31476	2.59589	1.70764	2.25533	0.56366	1.02186	2.02988	1.77992	1.12424	1.2554	0.889194	0.932172	3.76742	2.17879	1.84945	2.60692	0.279658	0.0794543	0.254611	0.254849
Mycth_2060315	Cytochrome P450	1.53704	1.72022	0.294356	0.360815	0.610619	0.466894	0.762986	0.680445	0.465219	0.330475	1.02574	0.226656	0.227241	0.281602	0.398403	0.237406	0.770424	0.816025	0.584598	0.307376	0.342928	0.196734	0.147374	0.305109
Mycth_2060338	Taurine catabolism dioxygenase TauD/TfdA	0.40258	0.464213	5.97079	20.6908	2.22452	1.89412	2.48506	1.9502	3.68258	3.21887	2.09331	2.13056	4.04728	4.14741	2.52087	4.18918	2.53418	2.01859	1.28084	1.32301	0.685162	0.959411	0.753416	0.535182
Mycth_2060364	Six-hairpin glycosidase-like	133.583	127.139	122.126	129.799	152.696	151.724	81.3889	73.4264	103.079	98.4019	115.341	100.617	93.7857	88.916	73.4447	87.0332	125.935	141.581	156.083	171.575	163.601	193.71	210.798	178.983
Mycth_2060417	Armadillo-type fold	11.4592	10.4057	11.281	10.2448	16.4832	16.8649	13.2102	11.4386	13.066	12.1074	9.57614	10.3621	13.5364	13.3154	10.488	10.0298	13.0256	13.6805	18.1326	18.5465	7.98219	8.40899	6.60414	3.90467
Mycth_2060432	Protein of unknown function DUF250	17.045	14.2101	9.47937	11.768	14.0452	10.8745	13.348	13.0497	12.8068	11.811	13.2175	10.1004	12.7808	13.6086	11.7606	11.778	12.3636	12.1215	10.5107	11.7018	9.23663	8.85022	9.85111	7.60462
Mycth_2060437	Peptidase S8 and S53, subtilisin, kexin, sedolisin	3.88933	6.27868	1.8759	2.19491	5.30645	5.20706	4.96372	4.03734	4.9766	6.02207	5.1478	2.16667	1.95504	7.14395	3.70824	3.02592	6.66807	10.8342	7.45115	3.96671	5.54765	3.08963	2.26972	3.71208
Mycth_2060442	Lipocalin	7.66376	7.03565	4.90481	5.13294	13.6634	17.403	5.11304	4.20718	8.08889	7.57538	13.2925	10.5091	8.7418	11.1932	8.06648	8.2987	7.73867	5.22214	16.5174	13.1273	3.26796	3.52756	4.11056	3.43621
Mycth_2060489		0	0	0	0	0	0	0	0	0	0	0	0	0	0	0	0	0	0	0	0	0	0	0	0
Mycth_2060529	Ribosomal protein S2	13.315	13.3281	9.12069	12.3333	13.9582	14.6294	17.4653	16.064	18.6723	18.1858	120.042	100.807	57.6737	47.0022	52.7255	63.6012	22.2153	17.0932	10.249	8.71616	12.0882	12.5048	14.7254	9.408
Mycth_2060549		0.607065	0.630004	1.3176	0.330357	3.0749	1.25394	0.213454	0.708937	0	0	0.516531	0	0	0	0	0	0	0	1.68221	1.23829	0	0	0	0
Mycth_2060581		0	0	0	0	0	0	0	0	0	0	0	0	0	0	0	0	0	0	0	0	0	0	0	0
Mycth_2060623	Zinc finger, CCHC-type	0	0	0	0	0	0	0	0	0	0	0	0	0	0	0	0	0	0	0	0	0	0	0	0
Mycth_2060641	Prolyl 4-hydroxylase, alpha subunit	33.2325	35.4242	75.8182	52.4795	62.3606	66.3516	50.6924	64.601	92.4589	89.5328	60.8031	68.8157	92.8533	78.0903	59.8555	60.5422	81.9667	72.5666	70.749	66.1598	64.0049	68.3863	58.7674	51.1775
Mycth_2060682	CoA-transferase family III	11.733	11.2397	3.75456	4.06563	9.99734	7.7678	9.85542	7.26085	4.40439	4.70781	15.7854	16.194	6.25696	5.62207	14.7741	13.4073	13.0602	12.5204	8.24399	8.54015	6.10034	6.24226	4.83565	3.87634
Mycth_2060683		1.13319	0.705604	0.368927	0.739999	0.313081	0.585174	0.398448	0.970456	0.749667	0.93194	1.25345	2.65137	1.79429	2.52489	2.99599	1.58693	0.704626	0.454556	1.15138	0.924587	0.0991853	0.211348	0.492556	0.312876
Mycth_2060709	Sodium/hydrogen exchanger	13.8837	13.1291	5.13963	4.55438	8.48425	9.74918	11.1094	9.24324	7.77327	8.82586	10.5435	7.77953	9.2454	9.6292	7.35757	7.09803	10.4663	8.45787	9.16869	9.92519	7.8222	9.10533	9.78179	11.1357
Mycth_2060712		0	0	0.204959	0.205555	0.521801	0.195058	0	0	0	0	0	0	0	0	0	0	0	0	0	0	0	0	0	0.0869099
Mycth_2060757	Glucose/ribitol dehydrogenase	60.0136	56.8943	53.1919	54.2496	67.475	65.3652	62.3853	61.563	62.2533	57.8526	81.4012	70.4854	57.8421	57.0951	53.3293	59.4354	68.0962	70.8288	70.3089	68.3459	38.3024	39.3005	39.0454	46.344
Mycth_2060854		0	0	0	0	0	0	0	0	0	0	0	0	0	0	0	0	0	0	0	0	0	0	0	0
Mycth_2060890		0.704052	1.46131	3.21992	1.91568	2.77882	2.85662	2.72312	4.61998	3.73355	3.75671	7.01749	4.79061	4.58811	6.18088	5.38831	2.90507	4.79479	4.33711	3.29806	3.17998	2.35492	2.15725	2.10393	1.85134
Mycth_2060907	RNA polymerase sigma factor 54, interaction	2.64215	1.59949	5.25673	5.12823	3.81212	3.45647	23.783	28.9697	10.3257	9.29526	34.4336	32.2712	9.59568	9.68513	32.3538	36.1145	26.1953	34.3567	6.91478	5.56908	3.68091	2.66923	1.72267	0.830823
Mycth_2060942	Fungal transcriptional regulatory protein, N-terminal	10.3065	6.68086	4.50834	7.59328	5.11093	5.20761	10.1917	10.0979	7.90227	6.99824	12.1693	9.88433	6.6473	6.33653	9.44338	11.0471	11.2837	11.3215	4.24737	4.49572	4.3995	5.64844	4.79001	5.74967
Mycth_2060992	Alpha/beta hydrolase	3.72333	3.97603	0.761277	0.29365	0.198781	0.445847	0.569212	0.924244	0.634639	0.480763	1.46924	0.946917	0.203434	0.542986	0.675788	0.802911	1.26758	1.1905	0.847336	0.550349	0.897391	1.35867	1.26071	0.595954
Mycth_2061162	Zinc finger, C2H2-like	94.7356	78.0858	17.6002	23.422	36.7654	34.0636	43.0434	31.2626	25.8486	21.7488	57.4534	51.0162	25.3388	24.7146	42.3685	42.9263	60.712	68.4962	34.2101	35.8648	18.6314	15.3422	14.4462	20.8105
Mycth_2061173	AAA+ ATPase, core	13.8758	14.8986	4.89393	4.19662	14.3884	15.2816	6.84931	6.56481	8.33617	7.82713	7.37902	8.04953	6.24723	7.33607	6.91569	6.73807	9.65127	8.65673	19.6319	18.0572	3.77784	4.40447	4.53797	11.1373
Mycth_2061176	Zinc finger, Tim10/DDP-type	224.027	242.998	210.578	244.033	215.815	229.204	165.199	214.858	175.343	179.843	102.215	110.279	177.413	169.942	115.605	102.805	135.779	97.2954	183.292	175.503	137.244	149.428	132.409	167.336
Mycth_2061275	Tyrosine protein kinase, active site	10.7073	8.40336	3.4133	3.71456	3.26639	3.6631	4.09429	3.80333	4.82069	4.31114	10.477	6.03939	3.63299	5.14661	4.88882	4.68582	6.47294	3.82525	4.20332	4.29987	0.761462	0.561654	1.2726	2.77154
Mycth_2061412		0	0	0	0	0	0	0	0	0	0	0	0	0	0	0	0	0	0	0	0	0	0	0	0
Mycth_2061546	Homeodomain-like	96.1489	83.1311	17.0672	15.4743	37.7453	38.6789	52.9806	35.2172	29.5721	34.1857	76.5721	72.4789	26.052	21.6655	40.4802	51.9668	90.877	81.605	39.8018	38.682	36.0474	36.5169	34.9781	35.2351
Mycth_2061596		21.9758	17.1781	18.8416	19.425	21.4311	25.9567	22.6546	20.6694	15.6776	16.3922	18.3196	20.7645	16.2036	15.6496	15.7684	16.6486	27.486	29.6679	19.7379	19.6475	17.7471	15.3605	13.1055	15.7555
Mycth_2061639		2.85198	3.19653	19.3129	18.1275	3.99231	3.88807	2.88808	1.42105	52.8289	43.4697	9.41543	8.86543	52.8998	39.8493	37.6219	27.758	1.73398	2.28803	4.95255	5.81745	24.7131	28.6171	33.0987	25.5655
Mycth_2061764	Adenosine/AMP deaminase	47.8367	42.5379	27.7749	29.0185	64.1816	58.0827	61.8506	66.0918	25.4887	22.3	42.6448	49.429	24.937	21.7117	37.7765	41.3168	83.5485	83.6708	64.8212	60.6265	22.678	22.7803	19.7902	13.3419
Mycth_2061788		0	0	0	0	0	0	0	0	0	0	0	0	0	0	0	0	0	0	0	0	0	0	0	0
Mycth_2061829	DNA-directed DNA polymerase, family B	11.1563	12.8378	3.51773	2.64285	12.5422	13.2729	5.34844	4.87784	5.47264	4.74134	3.77165	4.55592	4.845	4.14923	2.94063	3.30833	7.85028	8.07496	16.5576	14.5674	7.69455	7.80807	4.94132	4.22719
Mycth_2061852		43.9135	36.7072	9.04855	7.06884	11.2623	12.3582	21.006	14.4635	16.1933	15.92	36.319	38.0152	22.39	19.4928	12.2334	13.802	15.3821	11.5595	10.5391	9.48855	7.38768	7.74823	5.5953	6.08519
Mycth_2061855	Peptidase C1A, papain-like cysteine protease	0.149761	0.233129	0.18961	0.108664	0.0919474	0.0257786	0.0175528	0	0.0183472	0.0684244	0.0212377	0	0.0752797	0.179401	0.0347321	0	0.120714	0.125153	0.184442	0.0763701	0.043694	0	0.0813693	0.206746
Mycth_2061857	ATPase, P-type, K/Mg/Cd/Cu/Zn/Na/Ca/Na/H-transporter	20.8679	16.6479	8.3832	7.05312	8.87528	8.07227	16.7348	15.0649	10.241	9.94347	22.4045	22.3202	12.2557	11.1046	16.3879	15.4752	17.689	16.4827	8.22881	8.52869	6.99389	6.58105	7.23166	5.98514
Mycth_2061987	Cytochrome P450, E-class, group I	0.818077	1.00621	0.55898	0.428698	0.865018	1.12654	0.362226	0.495371	0.75724	0.955197	0.97966	0.810196	0.616831	0.871101	0.674583	0.981223	1.19322	1.24578	0.97954	1.14337	0.304982	0.169531	0.395098	0.376455
Mycth_2062045	Regulator of chromosome condensation, RCC1	2.40773	2.34953	3.66587	4.26321	3.24333	3.93415	4.90268	4.25262	1.5585	2.36433	3.60807	3.03294	2.11348	3.61608	2.10023	1.91866	7.67193	7.96434	4.38157	5.60763	1.08517	1.60857	1.17151	1.04182
Mycth_2062055	Glycoside Hydrolase Family 16 protein	2.4395	2.81752	0.982097	2.56944	2.68148	3.73861	3.18205	4.56433	2.86331	3.77522	8.13536	7.66082	3.08542	2.57353	5.174	4.75252	3.47963	3.43285	3.38	3.08998	3.80555	4.43978	2.88607	2.3176
Mycth_2062106		0	0	0	0	0	0	0	0	0	0	0	0	0	0	0	0	0	0	0	0	0	0	0	0
Mycth_2062163		14.2688	9.06281	5.07697	6.02522	8.68871	9.66343	13.2146	12.6264	10.947	10.6339	11.3447	11.9233	9.40651	10.648	9.92757	10.6463	13.1444	9.22666	11.0913	9.30418	7.4389	9.08895	7.7103	6.85312
Mycth_2062179	Armadillo-type fold	6.65976	7.08534	4.83415	4.89621	5.05283	4.90125	4.88187	4.74538	5.86792	7.06693	8.72125	9.53796	6.75071	7.31636	5.94076	6.59333	5.95416	6.34244	5.82561	6.80125	5.68244	5.99661	5.77992	5.87758
Mycth_2062193	BRCT	45.7694	49.7645	16.6694	16.2596	37.4835	38.4604	24.0933	24.828	20.2892	21.5885	29.9076	27.5344	20.8354	20.6459	23.1643	22.2207	31.6974	29.3064	38.9635	36.7396	14.325	15.5457	15.8866	16.9068
Mycth_2062214		3.68224	2.85639	9.00117	10.5656	3.35688	3.99506	4.91739	4.48838	4.42911	3.79811	5.31677	4.2891	4.03842	6.01503	2.92422	2.92992	6.80984	5.78142	4.46626	3.98311	2.60443	2.77482	3.75884	1.36926
Mycth_2062247	O-methyltransferase, family 3	8.72062	10.6608	2.64665	7.31956	26.748	30.4545	10.7061	14.5568	9.398	9.82589	52.6952	52.0598	8.80429	8.1802	16.6596	21.2812	12.6628	13.4143	23.2779	28.0391	4.33397	4.6175	5.98294	1.90446
Mycth_2062265	Immunoglobulin E-set	53.9361	49.4646	235.685	198.401	79.0547	70.7808	63.7427	42.2929	87.0058	110.469	49.8788	60.9564	118.763	135.224	99.9981	92.6198	46.8681	54.671	64.6623	70.5682	947.231	852.098	730.965	230.167
Mycth_2062291	Rhodanese-like	4.38711	4.73721	2.60215	2.12643	4.22021	4.18244	1.51136	1.77	1.4492	1.94763	2.88653	2.67155	1.99544	1.14895	3.75673	3.2491	4.74905	4.93386	3.95387	3.67733	6.06305	6.14501	5.45247	9.0152
Mycth_2062435		2.69174	2.94864	1.24418	1.3563	1.05584	1.08111	2.17335	2.28967	0.916016	1.33232	2.45996	1.12464	1.65373	0.895688	2.28896	0.82895	2.13523	1.74957	1.74963	1.01677	3.27224	2.32421	2.13958	2.31675
Mycth_2062582		64.7194	72.4653	46.4767	49.1306	49.0444	49.836	47.9447	48.0465	100.875	98.0068	65.0716	74.0418	88.792	80.6449	113.284	114.433	69.4518	82.7484	54.8662	58.5734	59.9885	56.0123	71.672	71.3396
Mycth_2062613	Zinc finger, C2H2-type	19.0814	16.4451	13.567	13.5468	18.7343	17.2154	15.5395	15.8802	14.2276	12.8893	19.3616	19.5187	12.7337	12.2172	17.7394	21.1644	14.3956	17.5407	21.4744	19.7407	7.99082	7.05631	5.60083	5.3744
Mycth_2062645		0.303533	0.315002	1.64699	0.99107	3.0749	3.44835	1.06727	1.41787	1.33869	1.45616	0.774797	1.01455	1.83091	0.872656	0.633551	2.12535	0	0.30439	1.12147	0.928714	0.664187	0.283056	0.824591	0
Mycth_2062716		0	0	0	0	0	0	0	0	0	0	0	0	0	0	0	0	0	0	0	0	0	0	0	0
Mycth_2062719		7.32542	8.2665	18.5235	18.5	13.4926	15.7924	15.0543	22.5911	11.658	14.2813	10.4689	11.7671	12.4946	15.1309	10.2923	13.1345	15.8713	12.3386	14.7809	15.0149	9.61766	9.3515	7.88295	6.0546
Mycth_2062826	RNA recognition motif, RNP-1	119.614	118.627	100.918	100.722	119.683	120.936	117.258	157.472	104.914	105.275	105.525	104.161	114.195	103.167	85.0366	82.81	117.189	104.44	104.006	100.806	81.9853	96.1132	85.9529	74.6597
Mycth_2062887	Ribosomal protein L30, core	877.207	904.519	1149.99	994.752	946.369	1029.13	912.462	985.921	874.369	838.157	578.29	612.364	897.346	800.107	498.407	521.58	364.057	306.958	862.679	867.137	910.353	878.412	629.841	596.594
Mycth_2062976		0.309051	0.962188	2.34772	0.672727	5.12314	2.55349	0.217335	0	0	0	2.62961	1.033	0.699075	2.22131	0	0	0	0	5.99479	2.2064	0.270505	0.288202	0.671667	0.711081
Mycth_2063030	Fungal transcriptional regulatory protein, N-terminal	36.4077	47.6779	17.6808	19.2925	15.8007	16.3802	23.6829	21.1878	22.781	23.5168	27.8028	29.7005	21.841	23.0933	30.6819	30.6512	29.949	28.3869	15.6166	13.5996	14.3998	14.5143	12.6724	7.87425
Mycth_2063083		14.8926	10.3575	7.27699	5.26146	8.40148	8.69708	12.8856	10.9267	12.1506	11.4889	12.1409	10.946	9.93563	10.4799	9.76482	9.3496	14.6528	9.69581	8.06638	8.27039	8.87208	8.87082	7.7103	8.18069
Mycth_2063115		0	0	0	0	0	0	0	0	0	0	0	0	0	0	0	0	0	0	0	0	0	0	0	0
Mycth_2063133	Laccase-like protein	1.56662	1.32775	3.17356	1.50614	1.46681	1.40226	1.5791	0.975741	1.07479	1.52102	0.688708	0.545459	1.31904	1.27614	0.399659	0.91413	0.974137	1.36157	2.36354	1.59779	6.53618	4.06627	2.0996	2.06661
Mycth_2063165		133.459	88.7518	27.5254	19.9453	30.3297	30.7216	72.0942	47.4545	34.3597	36.2219	69.7156	78.6755	45.1577	39.8968	38.343	40.0994	60.7373	54.8663	30.788	28.0356	50.7356	50.5255	46.8986	35.0152
Mycth_2063204	Cytochrome P450	1.8343	1.26907	0.0995306	0.166367	0.112619	0.126297	0.171992	0.238012	0.22472	0.146663	0.182087	0.281009	0.23051	0.285654	0.127622	0.160548	0.211219	0.521186	0.282385	0.124719	0.0535173	0.0285092	0.0498314	0.239159
Mycth_2063233		0.688171	0.85701	0.149363	0	0.19013	0.426443	2.6133	2.30381	0.354094	0.424467	0.0585541	0.11501	0.311329	0.346236	0.143639	0.0602326	0.618093	0.89715	0.254261	0.210559	0	0.0641746	0.112171	0.221673
Mycth_2063277	F-actin capping protein, alpha subunit	221.286	203.907	238.914	203.157	252.494	251.82	302.821	329.661	205.002	191.781	243.19	229.312	201.549	179.683	178.358	182.552	282.372	263.074	258.595	229.927	246.999	252.972	220.555	182.54
Mycth_2063325		0	0	0	0.22561	0	0	0	0	0	0	0	0	0	0	0	0	0.143217	0	0	0	0	0	0	0.190778
Mycth_2063330		1030.36	919.788	65.6742	64.0283	121.236	146.916	293.919	338.064	111.209	122.193	371.829	367.484	130.982	95.9179	264.037	262.941	279.935	207.331	142.196	120.737	257.829	264.523	221.847	238.984
Mycth_2063376		0	0	0	0	0	0	0	0	0	0	0	0	0	0	0	0	0	0	0	0	0	0	0	0
Mycth_2063420	Mitochondrial carrier protein	54.8401	56.1031	55.0005	53.3501	74.9192	71.8852	51.5058	43.8688	67.3631	63.02	62.4513	69.5419	48.6003	51.0731	59.9271	72.158	61.2328	66.9845	71.8772	80.6363	58.6467	61.611	53.379	71.2581
Mycth_2063443	FAD dependent oxidoreductase	37.5587	37.9941	21.3197	28.8173	25.5883	28.2234	69.399	79.8845	46.0132	47.6947	61.2725	49.1122	50.6493	44.1933	54.4464	50.9267	77.3959	69.0685	32.9411	25.4373	29.1118	27.2518	22.2005	12.2142
Mycth_2063480	Glycoside Hydrolase Family 61M protein	2.56249	3.27982	1.11234	1.11558	1.25862	1.76434	1.8621	1.2635	0.251145	0.468312	2.10765	1.35614	1.15927	0.982286	0.713143	1.04666	1.35732	0.856576	2.52472	1.48097	0.373814	0.557577	0.464091	0.235836
Mycth_2063555	Lipase, GDXG, active site	3.57655	2.8316	0.300103	0.521691	0.458415	0.476009	2.77444	2.09554	0.216823	0.467486	0.470592	0.43135	0.333615	0.371021	0.141095	0.193633	3.57917	4.93627	0.561953	0.545276	0.338865	0.275074	0.210351	0.441148
Mycth_2063591	Tyrosinase-like protein	46.9915	36.4413	4.85676	5.15189	32.2592	30.3994	22.0004	17.9238	5.53552	6.42921	18.7468	15.75	4.28294	4.02085	6.61673	6.93026	27.8877	22.0517	35.5351	28.3959	3.50287	4.73527	2.26794	2.53469
Mycth_2063631		2.42826	3.02402	0.175679	0.880951	1.78903	0.835963	0.341527	0.3781	0	0.332836	2.61709	3.51712	0	0.814479	2.36526	1.70028	0.782918	0.811707	2.24295	1.32084	1.55863	0.905779	0.96752	8.11987
Mycth_2063736	Protein kinase, core	25.7115	29.8354	17.1478	22.741	21.6726	19.3931	12.2987	11.9914	45.0612	49.8563	30.9359	36.1247	39.3745	37.2249	58.5978	61.4165	17.6156	17.8151	19.7533	25.2217	19.3626	16.8526	20.5546	19.9642
Mycth_2063758	ESCRT-II complex, vps25 subunit	24.3977	28.0569	18.4463	18.2608	17.4758	19.2199	25.4526	29.5472	17.2337	14.2101	39.5859	28.8361	17.2358	16.9566	22.4801	23.1498	26.2716	25.8627	17.1218	16.0657	11.8638	11.0001	13.6939	10.3842
Mycth_2063854	Major facilitator superfamily	2.29395	2.14647	1.10188	1.18695	0.623391	0.77678	1.98343	3.0156	0.773993	0.592772	3.8717	1.82261	1.16255	1.1082	1.5437	1.21785	2.52023	2.14959	0.729454	0.690372	0.855803	0.666309	0.653835	0.622982
Mycth_2063953		0	0	0	0	0	0	0	0	0	0	0	0	0	0	0	0	0	0	0	0	0	0	0	0
Mycth_2063966		55.7429	38.912	37.7065	43.8014	27.855	22.7185	52.56	68.892	30.8686	36.3183	75.292	52.8463	32.6064	35.2142	54.0879	51.8523	55.2648	36.3478	22.6274	24.9842	14.5496	10.7228	11.2726	8.39703
Mycth_2064081		23.0796	17.4783	8.8847	7.63761	13.7152	15.1394	22.1523	17.5435	16.7357	15.0692	16.9839	15.6372	13.3455	17.2049	16.329	14.195	21.225	15.3256	14.4763	12.7237	13.3422	13.4516	11.8196	10.8358
Mycth_2064169	Glycoside Hydrolase Family 43 protein	2.44884	2.24239	2.46993	3.76271	6.18202	5.29632	8.02299	12.0896	4.1507	3.43554	1.88753	2.21482	6.49508	6.29496	1.68374	1.79034	4.31932	3.90032	4.17796	3.40843	1.95429	2.41797	2.39495	2.71778
Mycth_2064311	Integrase, catalytic core	0	0	0	0	0	0	0	0	0	0	0	0	0	0	0	0	0	0	0	0	0	0	0	0
Mycth_2064312		2.0105	2.84518	2.38017	1.39247	2.35652	0.377532	1.92798	1.70755	1.34349	1.25261	0.933088	2.29093	0.964673	0.788206	1.39881	0.959836	1.51532	1.46631	3.20766	0.745635	0.719893	1.53398	1.19167	1.51391
Mycth_2064349	Ribosomal protein S7e	574.26	609.967	787.225	776.364	677.881	668.992	745.86	803.091	586.504	531.754	384.968	359.55	516.424	485.933	282.092	306.082	294.055	260.116	647.42	718.084	936.937	884.244	652.002	692.122
Mycth_2064467		11.4293	10.7492	9.88385	8.18098	16.581	15.6941	12.433	10.1368	12.4467	11.6604	17.9163	18.5313	15.5216	15.0527	15.3505	15.6306	15.0639	18.7553	16.4654	18.2467	6.46552	7.29727	6.95082	5.00541
Mycth_2064480		30.8373	42.7892	7.04201	5.24999	8.88472	9.3707	16.3956	12.5182	15.7025	11.177	32.9323	31.3826	10.3484	10.1947	42.7504	36.2889	29.5181	25.4536	12.6242	12.4163	8.77086	9.96051	6.20895	4.91511
Mycth_2064545		148.124	151.783	88.7857	73.1867	40.5973	43.7916	120.06	81.146	290.668	297.76	323.428	334.803	270.834	247.432	323.858	290.029	58.9769	42.3337	65.9081	43.6258	417.886	431.987	564.984	547.876
Mycth_2064601		29.1744	25.1452	14.9583	14.6654	21.0049	21.0024	24.4285	23.6759	12.5853	12.4541	20.6688	17.8192	11.8843	9.06293	11.9123	14.9316	26.306	21.8807	21.0674	19.4163	13.4982	13.7761	11.6534	12.6572
Mycth_2064609		55.5657	65.3689	57.9659	39.9272	68.1644	72.1098	46.9816	55.7398	76.1529	81.8028	54.5104	48.095	80.8324	82.9686	65.7182	58.4741	49.7252	43.5856	80.1428	71.9773	71.9407	68.5712	66.3723	34.1094
Mycth_2064613	Bacterial luciferase-like	0.328143	0.612977	1.06832	1.17857	0.815944	0.88115	0.507675	0.383209	0.988943	1.14693	1.00514	0.575828	1.13813	1.01417	0.890396	0.89035	0.385413	0.427792	0.727442	0.736278	1.20631	1.31583	1.92553	1.79692
Mycth_2064631	Major facilitator superfamily	11.2984	9.32456	4.11131	4.41518	5.40327	5.22848	8.72342	8.4308	6.62921	6.84709	12.3234	10.7579	8.11451	6.74716	10.66	9.24339	12.5313	16.0372	6.06967	7.59091	4.70984	3.47037	3.44279	4.5512
Mycth_2064750		0	0	0	0	0	0	0	0	0	0	0	0	0	0	0	0	0	0	0	0	0	0	0	0
Mycth_2064786		0	0	0	0	0	0	0	0	0	0	0	0	0	0	0	0	0	0	0	0	0	0	0	0
Mycth_2064798	Major facilitator superfamily MFS-1	0.0385438	0.0400003	0	0.12585	0.0354967	0.0398078	0	0	0	0.0264155	0	0.128832	0	0.0554067	0.026817	0	0.0266299	0	0.106807	0	0	0.0718872	0.020942	0.124157
Mycth_2064803	Short-chain dehydrogenase/reductase SDR	1.01748	0.80747	2.27332	2.60563	0.496079	0.432699	0.883882	1.21152	0.263967	0.287129	0.560182	0.450119	0.451281	0.0430183	0.749553	0.209542	0.744323	0.540186	0.386987	0.0610423	0.523866	0.0558138	0.487786	0.0826256
Mycth_2064824	Peptidase S33, prolyl aminopeptidase	0.0698063	0	0	0	0	0.0360477	0	0	0	0.0478409	0	0	0	0.0250866	0	0	0	0	0.064479	0	0.0152749	0	0.0189639	0
Mycth_2064829		0.232847	0.241645	0.505379	0.506849	0.643317	2.88579	0.327492	1.26896	0.684628	1.11705	2.37746	2.33486	1.0534	4.01661	1.62004	3.66842	1.28699	0.46701	1.72062	0.949918	0.101903	0.651416	0.632563	0.428597
Mycth_2064854	SANT, DNA-binding	134.193	172.687	938.66	647.175	132.647	173.55	173.744	87.5268	128.342	93.2962	29.4332	16.9448	742	845.879	32.3667	31.843	126.503	94.2008	80.2936	56.266	26.5582	31.8413	38.6429	19.0058
Mycth_2064865	Hypothetical protein	1.27361	1.47425	2.92377	3.67867	1.39849	1.51774	0.51672	0.7246	1.94438	1.41	0.125039	0.327464	0.92337	1.09145	0.238571	0.0857491	1.45528	1.4737	0.995429	1.09911	1.22195	1.18769	1.88967	1.73569
Mycth_2064870	Dynactin p62	25.0866	24.6844	28.2066	26.7496	38.8877	40.5435	30.9079	31.5314	34.0115	36.0138	38.6238	38.8535	30.4096	31.6712	31.2285	33.0968	32.3198	35.6233	38.9773	43.7583	19.6184	21.4953	16.2427	8.47263
Mycth_2064932	Mandelate racemase/muconate lactonizing enzyme	9.80785	8.95398	5.68195	5.25704	4.5502	5.10282	6.94908	8.32475	7.01966	7.55559	15.6864	16.3297	9.0632	5.83033	11.5184	13.3284	12.6863	14.6054	5.34707	5.30233	5.80912	5.12325	3.54592	2.44328
Mycth_2064957	Glycosyltransferase Family 4 protein	4.43071	3.5113	0.786811	1.31516	1.96603	0.998401	1.04805	0.689897	1.50999	1.57348	2.50187	2.2551	1.18445	1.24488	2.38207	1.83324	1.53059	2.22162	1.56262	1.56106	0.863758	1.31467	1.4444	0.908229
Mycth_2064976	Carbohydrate/puine kinase, PfkB, conserved site	8.0528	12.2745	0.47171	0.572678	1.51695	1.55941	2.12363	1.9592	1.4462	1.36404	2.21907	1.83521	1.15572	1.80874	1.05052	1.26148	3.68277	3.05128	1.88069	2.00659	0.270323	0.362677	0.385327	0.684284
Mycth_2064998	Class II aldolase/adducin, N-terminal	0.112942	0.175815	0.0612835	0	0.15602	0	0.0397125	0.0439651	0.0415098	0	0.288296	0.188754	0	0	0.11787	0.14828	0	0	0	0.115189	0	0.157985	0.0613649	0.337823
Mycth_2065104		2.15465	1.73917	1.29904	2.70334	2.67331	2.47257	1.13642	1.4445	2.57368	3.52759	3.99766	2.15057	2.30153	1.33357	2.24866	2.06922	1.86081	1.86064	2.7642	2.65534	1.44063	1.6186	2.14626	4.43424
Mycth_2065208		3.55892	3.08702	0.922317	1.21406	1.81	1.70066	2.76424	3.22566	2.57698	1.45616	1.44629	1.6867	1.32169	2.02347	1.58916	1.81319	4.33051	4.2082	2.06071	2.43788	0.976356	1.1393	1.26987	0.757746
Mycth_2065222		0.39761	0.309476	0.862986	0.432748	0.0915441	0.307986	0.20971	0	0	0	6.5971	14.9513	0.149899	0.357228	0.0691596	0.261008	2.33502	1.1962	0.918165	0.506901	1.39207	0.83427	0.108017	0.137226
Mycth_2065241		47.8591	36.7815	9.34091	9.81417	11.9459	12.4007	19.1933	18.6958	27.6119	27.5451	42.2398	42.8127	26.0327	23.9318	44.3528	43.0497	25.17	26.4029	16.0124	15.3442	13.6222	14.0749	13.0344	11.6274
Mycth_2065250	RNA-directed DNA polymerase (reverse transcriptase)	0	0	0	0	0	0	0	0	0	0	0	0	0	0	0	0	0	0	0	0	0	0	0	0
Mycth_2065257	MFS general substrate transporter	0.193157	0	0.419235	0.210227	1.77887	0.997456	2.58086	4.36104	0.283965	0	1.64351	0.968437	1.16512	0.416495	2.28462	0.507186	3.73665	1.93703	5.35249	2.167	0.253599	0.720506	0.104948	0
Mycth_2065342		0	0	0	0	0	0	0	0	0	0	0	0	0	0	0	0	0	0	0	0	0	0	0	0
Mycth_2065457		0	0	0	0.321739	0	0	0	0	0	0	0.377292	0.123511	0	0.318709	0.205675	0.258738	0	0.148225	0	0	0	0	0	0
Mycth_2065465		6.72146	5.30133	5.05734	5.59226	10.867	8.57707	6.11328	6.58186	7.24634	8.5578	10.0655	10.1099	6.62217	6.33404	6.36001	7.13804	8.37956	7.48939	8.16764	8.46996	1.84338	1.97791	2.23987	2.02077
Mycth_2065658	Fungal transcriptional regulatory protein, N-terminal	8.6949	9.28232	4.13786	4.6153	9.28741	9.7161	5.38782	4.93828	4.87205	4.59132	8.30781	5.95545	3.9497	5.66037	3.76854	5.23986	10.6112	10.1132	9.44671	9.63111	3.99237	4.22032	4.06591	2.24654
Mycth_2065690	Serine/threonine protein kinase, active site	36.2484	37.6712	13.4458	15.3238	15.2768	13.5894	16.634	15.1069	21.2631	18.4563	21.1716	21.2201	20.6529	18.0682	18.2737	17.118	15.3518	15.8136	13.4779	15.1429	19.4711	23.5857	19.8061	24.3845
Mycth_2065691	Carbohydrate-binding family 9/cellobiose dehydrogenase, cytochrome	12.7484	11.7601	8.56437	9.02975	13.2314	9.82257	13.5188	11.9732	20.2291	18.8607	18.9395	22.6584	15.4102	21.2346	20.8368	27.0982	15.938	17.0459	12.3362	16.7169	4.60503	5.84982	5.71716	4.28342
Mycth_2065718	Zinc finger, CCCH-type	42.0741	39.4565	25.2578	27.0963	42.3157	38.2431	28.4264	26.0461	29.5364	29.967	38.227	33.3763	24.8629	27.1973	26.9539	29.9915	39.298	39.4223	39.529	41.2572	37.5888	38.3956	35.3589	35.4749
Mycth_2065741		108.617	134.24	29.9589	20.3369	51.292	61.8791	54.0872	54.4356	62.4723	57.0896	65.8522	57.9231	34.5406	35.1786	42.1888	34.292	81.7899	71.3266	58.0144	47.8277	24.0577	22.8211	22.9248	18.5284
Mycth_2065743		0.0899356	0.186668	0.0487998	0	0.0414128	0.139327	1.1068	0.945249	0.56192	0.462272	1.07132	0.864249	0.576398	0.614091	1.72076	0.983959	0.372818	0.405854	0.249216	0.0458624	0.0196796	0	0.073297	0
Mycth_2065797	Peptidase A1; aspartic protease	0.0406646	0.0422012	0.08826	0.0885167	0.0748997	0.0839963	0.0857903	0	0.29891	0	0.519003	0.305822	0.0919835	0	0.707314	0.391512	0.112381	0.0407796	0.0375613	0.0829474	0.0355928	0	0.110472	0.0374253
Mycth_2065815		0	0	0	0	0	0	0	0	0	0	0	0	0	0	0	0	0	0	0	0	0	0	0	0
Mycth_2065824	Class I peptide chain release factor	48.9014	41.6126	22.7032	24.382	27.3745	25.2075	25.5007	32.3711	22.1696	23.8959	30.4091	30.5199	25.1727	23.6825	29.596	30.2127	37.1585	28.7594	24.2353	23.6481	30.4041	26.9876	25.5276	14.8816
Mycth_2065851	Glycoside Hydrolase Family 16 protein	0	0.0653337	0.546558	0.342592	0.173934	0.650194	0.22136	0	0.0925515	0.302018	0.107132	0.105213	0.284808	0.226244	2.71567	1.43264	0.782918	0.189398	0.639655	0.706282	0	0	0	0.0579399
Mycth_2066181	Fungal transcriptional regulatory protein, N-terminal	20.5427	19.491	8.79307	9.51359	13.0586	13.8031	15.2205	13.1135	14.2586	14.5012	22.4437	20.9193	11.5381	11.7583	17.525	18.9244	17.1897	14.8158	13.6059	14.2595	5.61772	5.359	5.2039	9.10865
Mycth_2066192		0	0	0	0	0	0	0	0	0	0	0	0	0	0	0	0	0	0	0	0	0	0	0	0
Mycth_2066229		0	0	0	0	0	0	0	0	0	0	0	0	0	0	0	0	0	0	0	0	0	0	0	0
Mycth_2066239	Redoxin	179.412	187.576	177.51	172.796	195.635	183.457	191.13	213.953	132.664	130.215	126.531	127.388	121.655	120.381	101.793	120.032	210.281	205.264	205.341	197.594	134.64	147.391	147.718	205.376
Mycth_2066269		3.39956	2.31526	1.61405	0.4625	1.95675	2.41384	2.98836	3.63921	1.40563	1.45616	3.61572	3.55094	1.84235	1.22172	6.43054	3.44041	5.65169	5.11376	3.63077	2.167	0.604411	1.48604	1.32759	0.928849
Mycth_2066278		0	0	0	0	0	0	0	0	0	0	0	0	0	0	0	0	0	0	0	0	0	0	0	0
Mycth_2066299		0	0	0	0	0	0	0	0	0	0	0	0	0	0	0	0	0	0	0	0	0	0	0	0
Mycth_2066367	Spindle associated	13.489	14.0271	8.94907	8.76706	14.7236	11.9855	12.2415	10.9907	14.1403	13.6797	20.1202	20.5926	12.7958	12.9826	15.9964	16.2397	16.5073	16.5256	14.6539	15.4005	10.0918	11.3568	11.3421	29.208
Mycth_2066447		9.93379	12.6383	25.194	31.0736	12.9773	15.0473	15.3687	14.2647	18.4442	17.6504	21.2873	18.7231	19.8071	19.0398	20.1712	22.8636	16.4209	18.2634	15.4288	14.7844	29.2081	26.0755	27.7063	14.9835
Mycth_2066457	acetylxylan esterase	0.80942	1.00801	1.93247	1.29206	253.248	290.191	86.2166	104.187	0.475979	0.184909	0	0.315639	0.366182	1.35747	0	0.0944601	262.762	268.134	160.246	138.028	2.07817	2.41541	2.66801	3.27774
Mycth_2066475	Epoxide hydrolase-like	0.691437	1.07635	5.6277	3.01017	5.25339	6.06994	2.71485	3.36445	2.79537	2.60627	5.19683	4.23705	3.7363	4.01718	2.64588	2.26944	2.03028	2.71578	3.88524	3.34967	7.11108	4.02995	3.56894	3.23482
Mycth_2066477		0	0	0	0	0	0	0	0	0	0	0	0	0	0	0	0	0	0	0	0	0	0	0	0
Mycth_2066488	Peptidase, cysteine peptidase active site	3.42359	3.4461	0.493516	0.50429	0.971957	1.02797	2.69722	2.01742	1.91106	2.15226	5.08865	4.44539	4.80048	4.69323	5.9221	5.09934	3.16566	1.96187	1.31565	0.971376	0.544493	0.488096	0.461538	0.521196
Mycth_2066622	Cytochrome b-245, heavy chain	197.6	194.041	126.913	134.062	211.464	197.526	130.69	123.407	170.066	173.662	177.145	190.899	168.039	171.292	164.171	158.251	139.316	134.791	176.309	190.755	114.692	135.522	142.706	146.634
Mycth_2066662	O-methyltransferase, family 2	3.31082	2.267	9.55654	21.5462	7.00974	7.82582	4.9206	5.07549	0.752678	1.56727	1.53922	1.14086	3.19123	3.70441	0.142485	0.448116	5.40025	6.3323	6.80991	6.16159	7.03559	6.11128	5.08133	3.25127
Mycth_2066697	Pyruvate kinase, barrel	84.1737	73.1181	95.5945	91.7702	136.781	136.736	109.595	104.598	92.2565	91.2442	75.3364	76.1218	82.1997	77.6794	79.5438	82.8729	86.3755	81.7765	142.712	135.306	74.4762	73.9494	62.4228	58.6308
Mycth_2066841	Serine/threonine protein kinase, active site	37.1716	29.7561	10.0969	9.78552	22.7396	22.5446	14.2498	15.7061	10.16	9.56465	12.2173	12.9703	12.4454	9.96665	6.69119	8.1826	17.9247	16.5076	25.3276	20.8032	6.40137	8.9684	7.99593	14.3264
Mycth_2066922	RNA-directed DNA polymerase (reverse transcriptase)	0	0	0	0	0	0	0	0	0	0	0	0	0	0	0	0	0	0	0	0	0	0	0	0
Mycth_2066939	Tyrosinase-like protein	0.191525	0	0	0	0	0	0.101015	0.0372774	0	0	0	0	0.0722049	0	0	0	0	0	0	0.0976676	0.0209546	0	0	0
Mycth_2067021	GCN5-related N-acetyltransferase	38.5801	34.4019	18.3698	13.0498	28.9697	33.2165	31.198	34.2094	15.6051	12.5677	21.1242	19.1544	13.0291	16.9824	16.8807	15.4331	29.7736	27.3724	34.1375	24.889	9.47611	12.1021	8.08578	9.96398
Mycth_2067028		0	0	0	0	0	0	0	0	0	0	0	0	0	0	0	0	0	0	0	0	0	0	0	0
Mycth_2067066		0	0	0	0	0	0	0	0	0	0	0	0	0	0	0	0	0	0	0	0	0	0	0	0
Mycth_2067101	HMG-I and HMG-Y, DNA-binding	0.272276	0.181649	0.0211056	0.0635011	0.0358216	0.0803443	0.0410301	0.151413	0.0857743	0.079972	0.165479	0.22752	0.117312	0.0838709	0.270624	0.221289	0.201552	0.0585098	0.0898205	0.0198352	0.178738	0.14509	0.0951016	0.125293
Mycth_2067166	SKP1 component	0	0.0974592	0.101913	1.43094	0	0	0.264165	0	0.20709	0.128721	0	0.0784738	0.354043	0	0.392032	0	0	0.094176	0.0867438	0	3.28791	1.0509	1.22459	0.172859
Mycth_2067168		25.2628	19.744	11.5078	10.8624	17.7365	21.2595	26.7033	19.6681	16.0479	13.0386	13.5341	13.3567	19.6949	20.0631	18.7702	16.7201	21.225	19.4698	17.2131	13.996	11.2948	11.4157	12.0315	12.0558
Mycth_2067210	Cytochrome b5	36.2063	31.7114	35.0267	33.8988	42.664	44.091	40.317	41.3451	37.9889	39.3583	29.8871	28.4896	45.9315	41.3478	29.5999	26.874	39.1006	40.0036	41.9288	37.8286	37.388	37.2456	45.1094	41.6866
Mycth_2067244	Fungal transcriptional regulatory protein, N-terminal	4.05727	2.70364	7.11435	7.25125	6.41108	5.86644	10.3316	12.1861	8.79007	7.82958	17.2973	13.9361	10.1597	11.0968	12.8514	12.3543	10.1651	9.87203	5.83842	7.75329	4.4297	3.70391	2.92378	1.17918
Mycth_2067245	DNA/RNA helicase, C-terminal	2.62466	3.73988	1.1529	1.22426	4.37392	5.74417	3.03231	3.53542	1.40869	1.62747	5.42358	4.89124	2.12036	1.33251	2.79715	2.88069	5.71357	5.01349	5.27202	4.22778	0.355536	0.660464	0.305584	0.488868
Mycth_2067358	chitinase	2.02838	1.51562	1.14464	0.66229	1.12081	1.00555	1.96847	1.98976	0.745492	0.611655	1.20812	1.45766	0.581172	0.903897	0.366925	0.284057	1.62563	1.62729	0.89932	0.496497	0.159785	0.302647	0.176333	0.317356
Mycth_2067387		0	0.352802	0	0.37	0	0	0	0	0	0	0	0	0.256327	0	0	0	0	0	0	0	0	0	0	0
Mycth_2067418	Inositol monophosphatase	5.4799	6.0029	3.35889	4.14179	3.64482	4.03508	4.38888	7.22904	3.5432	4.34674	11.9589	8.05586	2.79282	3.93868	7.13107	8.21591	6.97615	5.85156	3.23386	3.98469	1.9541	2.36584	1.76438	1.0974
Mycth_2067426		4.40934	5.27457	0.383538	0.183168	0.464971	0.643112	2.21316	1.67712	1.33604	1.51094	1.53221	1.77195	0.812127	0.665292	0.538623	0.515556	2.33713	2.34591	0.544081	0.411945	1.06796	1.16137	0.969262	2.98936
Mycth_2067458	Beta-Ig-H3/fasciclin	0.279416	0.0966582	0.151614	0.354794	0	0.240483	0.360241	0.398817	0.171157	0.287242	0.198122	0.155658	0.10534	0.133887	0.226805	0.122281	0.289572	0.326907	0.215077	0.142488	0.183425	0.0434278	0.151815	0.0857193
Mycth_2067470	Mitochondrial substrate carrier	3.31314	3.33867	8.96263	7.83897	14.0621	13.7863	14.3509	19.9624	8.612	6.5815	19.529	23.2717	11.3682	9.21466	11.8597	11.4313	14.3314	17.2385	13.7048	12.4878	6.40922	4.56728	3.54807	2.82825
Mycth_2067496	NUDIX	26.8209	22.4374	9.04027	11.4773	17.4722	14.4719	23.0265	21.2186	12.813	14.2233	30.7695	33.6786	15.0311	13.6016	23.083	22.5901	29.3095	34.7195	15.8785	12.8669	17.5752	16.839	17.2412	11.9655
Mycth_2067533	Phosphoglycerate mutase	1.58454	1.34543	0.6253	0.548728	0.596976	0.892639	0.405202	0.560741	0.0529426	0.246806	0.490267	0.481483	0.32584	0.103535	0.0501114	0.378241	0.995234	2.09462	0.931393	0.293831	3.43576	3.55979	3.48285	4.24238
Mycth_2067613	Glycine hydroxymethyltransferase	129.437	108.434	200.771	211.505	171.773	173.735	384.391	368.565	164.187	166.225	129.088	160.447	180.836	151.539	115.521	116.679	267.286	251.841	210.642	201.248	249.781	215.746	129.831	137.782
Mycth_2067632	Hypothetical protein	7.60204	8.95302	3.42972	2.97487	4.0905	6.17521	6.54737	9.30999	5.33683	5.67828	3.85192	2.3554	5.08791	2.63989	3.56571	2.01855	4.36703	3.25499	4.97055	4.09443	3.14004	3.58443	2.83096	6.36757
Mycth_2067689	Pyruvate kinase, barrel	228.553	173.482	220.825	198.176	341.799	361.208	278.885	254.864	240.091	253.266	188.121	197.831	216.956	191.08	219.339	223.697	226.596	239.746	386.303	374.158	172.165	167.292	125.442	134.041
Mycth_2067725	Tetrapyrrole biosynthesis, uroporphyrinogen III synthase	30.921	28.2964	71.33	87.5119	55.6707	50.0893	42.1838	47.9206	48.4853	48.1078	32.233	34.758	48.466	44.4489	32.5727	30.3135	36.0329	31.4156	46.1909	48.813	51.463	62.8635	62.5046	53.365
Mycth_2067839	Hypothetical protein	2.05468	2.13232	1.35138	1.42308	1.94959	1.09318	1.22599	0.387795	1.92222	1.45082	2.5959	2.60142	1.12671	1.96907	160.846	423	1.80673	1.37366	1.43779	1.07953	0.490477	1.10319	0.676587	0.773594
Mycth_2067869	Peptidase C54	51.7746	48.9446	38.265	44.6105	55.1488	56.7376	45.5382	43.8703	46.9977	48.1264	72.7258	64.3675	42.9923	49.8312	47.7968	43.5906	62.5735	59.5299	48.8884	47.0007	20.2169	22.9963	32.1724	57.3035
Mycth_2067902		0.881963	2.0802	2.78435	2.79245	1.03376	0.579654	0.563842	0.87391	1.17872	1.86828	2.79706	2.61295	1.26955	0.806795	3.23549	4.28078	0.387766	0.16081	1.25901	1.14483	1.22812	2.24308	3.87713	7.37914
Mycth_2067913		2.84615	2.13322	0.257391	0.860464	1.45619	1.95965	5.22616	5.7858	0.581137	0.596008	1.95081	0.924895	0.536499	0.96601	1.15513	1.03796	4.91599	4.12272	2.11776	1.04822	1.14178	2.06433	1.80413	1.34609
Mycth_2067982	Chloroperoxidase	43.0136	63.087	20.2769	76.6125	6.33331	12.7979	5.9311	5.20248	4.6735	5.0243	1.15924	0.108426	13.1099	21.8231	0.406246	0	28.2388	7.93738	29.6035	11.1162	0.681426	0.544505	0.845993	0.925491
Mycth_2068129		1.45766	1.20507	0.0268115	0.268895	0.341294	1.32685	4.65629	3.17373	0.0363211	0.0507962	0.861886	0.57806	0.223541	0.124303	0.223462	0.259491	10.3099	7.58144	1.55181	0.932314	0.540618	0.115197	0.0671179	0.125059
Mycth_2068188	Ribosomal protein S2	3.21756	3.30541	3.28013	2.22849	3.50196	4.26293	6.3767	6.04743	7.81202	6.03623	4.78409	3.25899	8.08681	8.83001	7.07768	4.18162	6.96093	4.7585	3.51238	3.18213	1.62148	2.06095	1.87181	3.09585
Mycth_2068307		0.956587	0.496367	0.359344	0.320346	0.542131	0.493978	0.491592	0.372371	1.81197	1.05902	1.72177	1.13753	0.915455	1.08421	1.45909	0.933867	0.762582	0.811707	0.33984	0.262667	0.225421	0.308788	0.239881	0.169305
Mycth_2068390		1.33316	0.345885	0	0	0.613884	0.34422	0	0.77844	0.489979	0	0.567171	0.278505	0	0.239553	0.231888	0	0.23027	0	0	0	0	0	0.54326	0
Mycth_2068429		0	0.578364	0	0	0.256624	0	0.587875	0	0	0	0	0.698545	0	0	0	0	0	0	0.514775	1.13679	0	0	0	0
Mycth_2068493	7,8-Dihydro-6-hydroxymethylpterin-pyrophosphokinase, HPPK	18.2647	20.5619	26.2755	23.2495	27.4837	29.9856	24.5009	19.7817	27.4723	31.1611	19.0143	17.2621	30.9132	24.7126	16.356	18.3581	22.9526	22.7278	31.6288	26.7398	22.6247	20.2816	20.8418	18.1215
Mycth_2068637		15.8282	12.2995	6.51545	6.5344	10.6993	10.3077	13.8726	11.9587	10.4311	10.4202	11.6764	12.5097	9.58288	11.7128	11.121	9.89556	14.2218	9.07027	8.35446	7.39563	7.64364	9.88878	7.75267	8.18069
Mycth_2068645		0	0	0	0	0	0	0	0	0	0	0	0	0	0	0	0	0	0	0	0	0	0	0	0
Mycth_2068755	Carbohydrate Esterase Family 4 protein	2.13895	2.29062	3.21021	3.07095	3.9397	4.53569	3.71245	3.33052	4.80041	4.94352	3.71736	3.47963	3.43142	4.18688	4.17957	3.5451	3.83598	4.74637	3.97245	4.87358	1.51367	2.01587	1.58251	1.28794
Mycth_2068800	DNA-binding HORMA	13.0636	11.7775	12.8084	9.44213	15.8863	15.0548	13.5851	14.6864	15.0897	15.4517	20.9862	19.5986	17.6083	15.8787	15.6865	17.0848	15.368	12.6453	15.0018	14.0437	9.20481	10.0187	9.34504	7.68263
Mycth_2068812	Protein of unknown function DUF1077	97.1832	83.1194	98.1465	108.888	101.156	109.148	111.349	149.668	91.4675	86.2298	94.1659	89.777	108.452	107.166	71.4076	67.3529	106.524	103.572	98.9822	94.4058	99.5357	109.58	100.837	71.7148
Mycth_2068912		0.353071	0.157034	0	0.164688	0	0.0520927	0.0354702	0.0392685	0	0	0	0	0	0	0.105279	0.0882935	0.139392	0	0.0465894	0	0	0	0	0
Mycth_2068961		0.404023	0.209645	0.313181	0.251273	0.425237	0.238441	0.365301	0.404419	0.445473	0.49445	0.392879	0.530531	0.326393	0.394103	0.522043	0.22733	0.478524	0.347284	0.479815	0.264896	0.113667	0.215296	0.141118	0.265599
Mycth_2068997		22.6898	16.1836	9.56163	8.23164	11.8482	13.8509	21.3298	18.5147	16.0479	14.5348	16.1878	14.8553	14.4037	15.4676	14.9185	15.3552	20.1476	16.1857	14.7644	13.6779	12.5233	13.2335	10.2945	10.19
Mycth_2069012	Integrase, catalytic core	0	0	0	0	0	0	0	0	0	0	0	0	0	0	0	0	0	0	0	0	0	0	0	0
Mycth_2069029		17.3097	10.7621	6.60007	5.09174	7.75521	9.42184	12.5566	10.0769	11.5201	10.6874	11.4111	11.2066	11.229	9.303	10.0903	10.6463	14.545	10.0868	9.79489	9.22466	7.37065	8.65268	8.17631	7.42721
Mycth_2069031	Hypothetical protein	0	0.259413	0	0.181372	0	0	0.644549	0	0.183742	0.228417	0.425379	0.139252	0.439777	0.0598882	0.173916	0.0729287	0.115135	0.668465	0.153928	0.169961	0.0364652	0	0	0
Mycth_2069072		16.9978	12.1377	5.92314	6.5344	8.47329	10.6298	12.6663	11.4731	12.4945	9.72552	12.2072	10.5551	10.6411	8.74257	10.3616	9.82731	14.7605	8.91389	9.1467	8.03182	9.11095	9.67064	8.55759	7.24781
Mycth_2069148		0	0	0	0	0	0	0	0	0	0	0	0	0	0	0	0	0	0	0	0	0	0	0	0
Mycth_2069159	Amino acid permease-associated region	0.164761	0.142489	0.0298002	0.119548	0.0505785	0	0.0772436	0.0213788	0.0403698	0.0940973	0.116824	0.0458926	0	0.019737	0.0382109	0.168243	0.0379443	0.110151	0.050729	0.196045	0	0	0.0447597	0.0252727
Mycth_2069178	Zinc finger, RING-type	58.1375	80.5309	10.1589	11.2609	8.62106	8.90482	5.02391	3.45221	11.0458	10.9739	10.4803	11.116	10.5874	10.4466	11.9977	13.3682	8.33978	12.105	12.515	14.5723	89.4824	84.9988	130.634	267.758
Mycth_2069203		60.6885	76.4405	45.0227	51.7999	43.7733	32.9648	41.173	37.6419	39.4269	42.4982	62.4046	70.9135	41.2972	49.3665	46.3853	47.112	58.8928	57.7665	40.0075	39.0381	59.401	50.6649	55.8914	54.4346
Mycth_2069205	Lipase, active site	29.4222	31.768	18.0162	18.7655	30.3815	28.9543	27.5519	23.6304	33.001	32.6597	34.3088	37.7578	34.3801	35.6106	36.8577	35.9327	35.6526	36.5225	33.3022	32.7441	16.7725	16.7894	19.5642	30.6211
Mycth_2069219	RNA-directed DNA polymerase (reverse transcriptase)	0	0	0	0	0	0	0	0	0	0	0	0	0	0	0	0	0	0	0	0	0	0	0	0
Mycth_2069347	Glycosyltransferase Family 59 protein	18.1988	15.5949	7.68597	7.50724	10.6629	12.9438	9.89624	8.89425	9.733	10.6152	20.2795	15.3874	8.77643	9.53914	10.348	12.317	11.9352	11.3021	11.3773	11.5887	5.32313	6.20262	5.20329	5.48383
Mycth_2069363		0	0	0	0	0	0	0	0	0	0	0	0	0	0	0	0	0	0	0	0	0	0	0	0
Mycth_2069453	RNA-directed DNA polymerase (reverse transcriptase)	0	0	0	0	0	0	0	0	0	0	0	0	0	0	0	0	0	0	0	0	0	0	0	0
Mycth_2069574	PHP, C-terminal	29.071	26.4327	29.9968	25.9922	29.5525	26.1961	27.8541	35.9901	21.5247	18.7985	19.4641	20.1773	19.8434	15.9851	14.9579	18.6316	29.4143	34.1448	25.9232	27.3272	23.6376	25.9247	24.8867	22.0767
Mycth_2069662	Protein of unknown function DUF1962	5.72558	5.57056	4.46596	2.33684	10.7107	18.664	9.94024	7.38289	3.15649	2.69772	2.13137	6.27955	3.37273	2.95785	28.3831	0.939629	5.19198	2.33259	23.7988	15.6936	1.48778	1.16798	0.486075	0
Mycth_2069697	Protein of unknown function UPF0057	1.78924	0.928427	3.2362	0.649122	1.37316	0.615973	1.04855	0.928666	0.219201	1.02186	1.26867	1.24594	2.24849	2.57204	0.414957	0.783024	2.47237	1.49525	2.47905	0.912421	0.913549	0.55618	1.13417	1.09781
Mycth_2069736	Alcohol dehydrogenase GroES-like	0	0.603081	0	0	0.133795	0	0	0.452427	0.10679	0	0.618071	0.364199	0.328625	0	0.707556	0.254316	0.401496	0.145691	0	0.296342	0.0635803	0	0	0.0668538
Mycth_2069804		0	0	0	0	0	0	0	0	0	0	0	0	0	0	0	0	0	0	0	0	0	0	0	0
Mycth_2069815	Ethyl tert-butyl ether degradation EthD	1002.12	1112.75	525.721	262.809	209.948	199.691	124.281	170.673	12.2188	10.7927	244.699	323.031	4.61766	4.76111	266.7	229.726	405.678	413.613	170.283	340.601	1222.17	1234.06	566.892	301.775
Mycth_2069839	Metal-dependent phosphohydrolase, HD region	25.4967	27.287	25.0034	44.8769	24.8263	30.4473	23.3466	29.4652	11.7624	11.1032	27.0614	19.7521	12.8664	15.3669	12.5192	15.8654	20.9186	19.3098	20.1778	19.503	9.99602	11.3311	11.9411	9.01351
Mycth_2069908		1.41649	1.10251	2.43389	2.3125	3.69609	3.53543	2.90535	3.85977	3.55745	3.4786	4.72052	4.34003	1.78005	3.90271	3.20295	3.71937	0.733985	2.7226	2.39871	2.167	4.33936	1.65116	1.15443	1.62956
Mycth_2069956	Alpha/beta hydrolase fold-3	13.1168	17.895	4.15842	6.41618	8.91285	8.92983	7.84229	7.64942	4.55	4.78091	7.64944	8.25131	4.18569	5.54364	4.68266	5.33181	9.63939	10.7891	9.12089	9.11894	2.94546	3.39013	5.39178	5.8099
Mycth_2070001	D-alanine--D-alanine ligase/VANA/B/C, conserved site	17.8361	23.8262	6.01401	12.9753	10.2931	9.28263	1.17897	1.88532	17.5265	17.2345	21.9122	21.9088	6.21506	5.42242	4.82772	8.92648	9.42719	10.1808	18.5827	20.5657	6.01226	9.90153	9.58965	23.9586
Mycth_2070048		0	0.248452	0	0	0	0	0	0	0.175978	0	0	0	0	0	0.166567	0	0	0	0	0	0	0	0	0
Mycth_2070109		7.23981	7.18671	4.95318	7.36573	13.045	10.8907	10.4039	12.8659	5.09033	5.6089	11.9185	8.68007	7.00154	6.78733	8.3222	11.0203	10.7651	13.2579	15.9914	14.7677	2.54851	3.66924	3.9336	4.34549
Mycth_2070186		0	0	0	0	0	0	0	0	0	0	0	0	0	0	0	0	0	0	0	0	0	0	0	0
Mycth_2070221	Lipocalin	0.108094	0.252402	0.469223	0.382353	0.273759	0.139549	0.0570117	0.210389	0.178776	0.500047	0.344902	0.293559	0.468643	0.271925	0.488845	0.496704	0.0933527	0.1084	0.249613	0.275612	0.0946124	0.151203	0.117462	0.0746126
Mycth_2070352		3.50061	5.20589	2.23236	7.97345	2.7918	2.79542	2.61402	2.97824	0.928462	1.50871	0.583428	0.452349	1.93198	2.74952	1.30566	0.852848	3.88965	3.18479	3.76682	2.50286	0.631754	0.370196	1.03923	1.06285
Mycth_2070469		14.0349	9.4674	5.24621	5.94036	8.97594	11.274	13.4339	10.3804	10.947	10.0461	11.5438	11.2066	10.6999	9.303	11.338	12.2159	13.0367	9.46123	9.65085	10.497	10.1346	8.87082	9.06596	8.10893
Mycth_2070514		2.71712	3.60671	0.411442	0.343866	0.640128	0.652611	1.42197	1.42666	1.30054	1.81884	2.09685	1.90087	1.90578	1.72585	1.18702	1.60389	1.17874	1.14061	0.7004	0.515569	0.165923	0.176778	0.583651	0.348932
Mycth_2070572	Fungal specific transcription factor	0.972416	1.41282	1.81509	1.90503	2.11347	1.12482	1.88739	1.99865	3.3452	2.87899	1.82027	0.975086	2.75684	4.36128	2.13793	1.29369	2.82173	1.32622	2.47905	2.34056	1.17456	0.725452	1.50049	1.12764
Mycth_2070581	High mobility group box, HMG1/HMG2	1.12044	0.850809	1.06763	1.48714	0.654349	0.620924	0.787928	0.74465	1.20525	1.12372	1.74392	2.44341	0.927229	1.00173	0.969679	1.41121	1.68038	2.43904	1.18638	0.919756	0.418588	0.637103	0.608766	0.540742
Mycth_2070655	HRDC-like	41.833	38.6604	14.9117	14.8443	33.5578	33.7439	33.8562	32.9649	15.1131	16.6717	29.532	23.1343	17.0373	21.5081	21.7405	21.8262	37.6222	29.4985	37.7003	32.5958	13.586	11.6748	12.1664	12.131
Mycth_2070700	Cytochrome P450	5.58614	5.30032	1.12583	0.955398	5.25476	6.30505	5.72419	5.56055	2.25839	2.26969	7.97834	6.70177	2.28649	2.17959	4.5806	3.98129	5.15513	5.16177	4.64385	2.97072	1.2922	0.744185	0.823817	0.844617
Mycth_2070790	Fungal transcriptional regulatory protein, N-terminal	5.76197	3.8868	1.56325	2.19491	3.51553	3.8681	4.86242	3.84108	2.14418	1.777	6.12834	4.36344	1.43913	2.17425	3.43263	3.53025	5.87188	5.05597	4.19127	5.47259	0.772259	1.04107	0.763096	0.82859
Mycth_2070850		12.8885	15.1201	8.7164	6.30219	6.53685	6.5591	7.48733	12.6518	10.9841	9.47302	12.8735	10.1455	9.43623	7.38401	15.3352	11.6077	8.77556	5.99415	10.6971	8.76325	10.0548	14.2834	11.9756	5.07134
Mycth_2070868		17.2593	20.9646	16.7791	16.7211	20.0492	22.6868	22.8725	25.7544	23.7635	21.8872	37.1028	34.2802	20.1365	21.0512	26.7001	28.2672	35.5023	36.2552	22.313	24.7705	18.025	18.6251	18.1867	17.2232
Mycth_2070870		6.71045	13.0997	0.352886	0.546956	1.90571	1.40442	1.51757	1.03566	1.12993	1.17505	2.99319	2.44552	0.980731	0.956128	2.44753	3.15661	2.20579	1.30438	2.29366	1.80897	0.93148	0.854583	0.626402	0.612148
Mycth_2070906	ThiJ/PfpI	2.62466	1.81589	3.93341	6.93749	1.20858	1.74261	1.49418	1.75149	1.88335	1.92727	2.55227	1.67103	1.31933	2.91955	2.52178	1.5862	1.25209	1.62938	1.67396	0.701088	1.94177	2.97209	1.3242	0.805195
Mycth_2070971	Protein of unknown function DUF814	83.0385	83.9592	72.1725	72.1803	61.2475	52.5697	46.1155	75.3513	59.7412	53.6629	80.1385	70.3202	66.9533	58.8828	55.8356	55.7702	67.3823	63.0603	47.7883	47.8398	51.7877	62.1919	46.4799	24.6197
Mycth_2070984		408.42	472.424	168.067	142.154	160.943	140.503	151.576	136.838	234.054	228.131	173.554	189.334	175.068	177.786	183.841	186.33	204.089	175.963	138.253	140.072	177.449	177.61	159.92	180.555
Mycth_2071028		10.9693	10.7722	7.08339	6.80799	11.5631	10.0182	7.17207	7.79894	10.2288	10.1271	12.0331	11.666	11.2784	10.295	9.08259	9.99766	11.1801	12.0912	11.1788	13.6839	7.87531	6.9745	8.91526	7.84275
Mycth_2071057	Cellulose-binding, family II, bacterial type	2.11727	2.67696	3.2362	3.0671	3.15827	3.14146	2.39069	1.79929	2.72905	2.44226	3.40004	3.41388	2.47333	2.90426	2.75947	3.06685	1.56584	1.82421	3.34671	3.07182	1.16804	1.66854	1.19088	2.37401
Mycth_2071098		17.2138	15.5592	8.06818	6.98366	10.1709	11.0557	11.0423	12.0807	13.5375	10.7613	17.9014	18.586	9.83907	11.2859	11.5258	9.85531	16.9656	11.9414	9.88769	9.84786	7.84392	8.08379	7.6431	6.61525
Mycth_2071169	Histone H4	4558.52	4291.86	2704.87	2213.23	4675.51	4246.1	3844.25	3915.12	3608.34	3545.88	2577.19	2861.83	3283.2	3201.43	2249.54	2331.92	4391.03	3487.62	4897.41	4420.49	2698.88	3134.77	2986.02	4930.06
Mycth_2071198		7.61029	5.43864	6.13229	6.7453	8.8972	7.81278	10.0627	7.45049	7.03441	6.71472	15.7037	12.0713	4.81043	5.79743	10.6532	9.89172	16.2146	14.441	8.75531	8.41238	3.92886	4.37712	4.72913	2.55837
Mycth_2071219		14.663	14.2478	2.33113	1.93132	5.84876	6.65555	6.89622	6.3259	6.38453	5.44058	9.61543	7.336	6.26735	4.96743	8.83722	9.07362	9.22724	5.24488	6.47004	6.09618	0.367858	0.783847	0.811905	1.11741
Mycth_2071270		17.0993	16.9556	6.27726	6.0194	14.112	14.8826	7.42184	5.96495	8.50369	9.35417	8.85041	9.11584	9.29665	9.15377	8.79028	8.52678	14.373	14.5526	17.0129	19.0437	5.55142	6.10387	6.12019	7.37826
Mycth_2071285		4994.68	6129.17	5696.68	5347.14	1966.37	3645.64	4774.88	3156.77	2958.55	2980.78	2989.75	2038.11	2571.59	2724	2480.82	2017.33	4002.15	4633.18	2687.01	3212.64	1140.37	1045.9	894.539	535.594
Mycth_2071301	Xylose isomerase-like, TIM barrel	48.9305	45.8063	31.5756	28.8141	43.5186	44.6094	45.6377	38.429	31.1966	28.6003	38.6896	33.2558	32.1787	30.0256	33.1166	32.8019	41.6005	38.4879	43.7275	42.036	21.4045	23.1655	20.8643	16.3261
Mycth_2071385		41.9501	49.923	29.6991	45.8119	40.2906	44.5482	29.2343	31.3696	21.8218	18.7232	38.2319	29.4362	22.6696	25.6255	25.9915	23.9531	43.7365	38.6499	41.0228	36.9416	15.5823	14.085	15.7439	10.1968
Mycth_2071402		13.645	11.8949	5.33082	5.77064	7.46798	10.5492	13.3791	12.8086	9.91532	10.0996	12.3399	11.3369	10.8763	9.9755	11.3923	10.851	14.8144	9.07027	10.5871	9.54275	8.73559	7.63472	8.17631	8.07305
Mycth_2071423	Tetratricopeptide region	108.442	104.359	57.8863	65.6547	74.9196	67.4735	77.5667	64.3857	79.8121	77.4293	100.791	98.4946	71.3823	74.3716	94.7872	98.2529	112.843	125.853	86.5251	92.3057	80.3213	88.5949	70.3656	48.1375
Mycth_2071504		5840.27	5210.12	4259.33	3786.67	1956.75	5791.3	4827.88	1307.76	3140.73	4508.74	2460.07	2612.71	3792.94	3378.81	2635.32	2153.77	3037.94	3972.85	2110.34	3732.47	615.391	494.208	433.053	260.694
Mycth_2071510		176.928	208.781	60.9959	49.7444	124.815	126.632	117.197	124.454	79.6313	77.0922	139.358	132.758	65.4489	69.2307	99.8139	108.043	158.463	158.489	137.886	133.834	78.7862	87.4278	72.4467	60.1069
Mycth_2071514		5000.63	5194.61	4686.08	4074.98	1861.75	5804.43	5202.05	1506.89	3431.26	4935.52	2659.39	3094.89	4071.27	3761.01	2843.4	2386.35	3335.86	4267.63	2125.02	3632.96	731.93	522.843	502.123	249.518
Mycth_2071531		38.6081	29.1638	6.76675	7.99497	15.0247	13.1444	24.2072	27.1985	11.0504	10.6541	45.0602	39.6135	12.3011	11.7874	20.6811	22.3536	33.874	26.2112	14.2805	10.3668	6.31746	7.56712	6.86855	3.2624
Mycth_2071561		2653.68	2821.92	3341.75	2889.23	1386.31	4050.71	3568.9	899.6	2033.45	2859.44	1641.38	1869.83	2350.5	2031.04	1673.46	1380.38	2271.15	2780.74	1507.48	2549.85	479.835	397.387	320.398	132.37
Mycth_2071579		13.0476	13.7477	16.4112	14.027	14.1842	11.9507	9.31583	12.7365	16.4833	18.6497	11.8147	13.2702	17.3894	17.8956	14.9633	15.6109	13.1497	13.6847	12.8259	14.0804	9.06288	9.04184	8.52	7.87697
Mycth_2071628	Hypothetical protein	0.0484268	0	0	0	0.401386	0.0500149	0	0.0377022	0.0711935	0	0.988914	1.13306	0.146056	0.208841	0.0336931	0.0423859	0	0.0971274	0.492043	0.444513	0	0	0	0
Mycth_2071661	Fungal transcriptional regulatory protein, N-terminal	1.33007	0.982606	0.856262	0.588859	1.0173	0.791615	0.586575	0.561633	2.85019	2.90459	7.07798	5.16157	3.80752	4.66651	6.30526	6.84679	0.918942	1.19818	1.16609	1.17259	0.335441	0.630682	0.34296	0.176356
Mycth_2071684	RNA-dependent RNA polymerase, eukaryotic-type	0.0143684	0.104379	0.0155928	0.0312764	0.05293	0.0148396	0.0606261	0.0335591	0.137302	0.0590833	0.146707	0.0720393	0.292512	0.165237	0.269915	0.12576	0.119125	0.028818	0.106175	0.0439628	0	0.0133991	0	0
Mycth_2071736		24.7241	18.1358	23.0808	24.738	24.7101	25.796	43.4868	56.6087	28.2519	26.0712	72.8164	66.4642	32.5388	34.8139	44.1384	40.6979	59.2429	56.8853	25.4324	25.1873	17.5951	16.9253	18.4556	9.82585
Mycth_2071899	Nucleic acid-binding, OB-fold-like	7.00516	9.47933	4.24825	2.9899	7.77958	7.90872	5.9888	5.18646	6.25985	6.14233	7.15839	8.52225	5.9033	5.10901	5.54282	6.2816	6.64294	6.88721	10.594	10.5767	4.82401	4.32304	4.14195	4.34549
Mycth_2071905	Metallophosphoesterase	27.9737	27.1528	19.6375	20.7277	19.2329	18.3518	19.9016	15.1273	20.1263	21.6314	19.9148	15.6663	24.3131	20.2554	19.3183	17.422	19.5115	22.3708	15.1526	16.2166	18.9023	22.3244	22.323	25.5406
Mycth_2071908	Heterokaryon incompatibility	3.57849	5.52295	11.4761	12.7577	13.7527	16.1101	5.67829	4.4826	3.47349	3.17564	5.52361	4.46623	3.02681	4.94623	4.83585	3.97535	7.87672	6.39507	17.7983	15.5813	6.17399	6.01102	9.40991	2.37507
Mycth_2071953		3766.85	4195.81	4243.54	3712.87	1673.86	5139.75	4411.11	1398.83	3522.34	5007.78	2583.3	2909.27	4239.66	3885.16	2979.47	2362.07	2911.23	3800	1964.84	3436	609.216	450.299	444.113	186.787
Mycth_2071955	Hypothetical protein	0.383148	0.361478	0.226799	0.0758196	0.288702	0.251817	0.0244948	0.352531	0.256034	0.405814	1.30403	0.436591	0.60405	0.650916	1.38135	1.3719	0.288781	0.31437	0.128694	0.355246	0.182924	0.0324818	0.11355	0.176313
Mycth_2071996	Hypothetical protein	114.714	239.054	3.81648	3.64532	7.71135	9.68564	10.3636	6.38858	9.5401	9.8703	18.7376	12.4545	10.5435	13.9625	19.225	15.9035	18.3388	11.8397	9.20382	9.99169	4.17751	3.82614	4.54947	7.05126
Mycth_2072063	Major facilitator superfamily	11.3818	7.88754	4.6319	4.93061	4.82724	5.41351	7.92508	6.03377	6.13714	3.95151	5.38376	4.88058	4.40386	6.29696	5.6787	6.0624	8.95009	7.28391	5.84451	4.81131	2.78549	3.52635	2.15629	3.60083
Mycth_2072093	Peptidase A1	0.486722	0.155419	0.365676	0.325991	0.482724	0.270675	0.236963	0.145743	0.770583	0.384887	0.254852	0.344144	0.564598	0.753483	0.390736	0.163849	0.38801	0.112638	0.172914	0.190925	0.180238	0.314229	0.26445	0.206746
Mycth_2072228		0	0	0	0	0	0	0	0	0	0	0	0	0	0	0	0	0	0	0	0	0	0	0	0
Mycth_2072383	Glycoside Hydrolase Family 43 protein	2.28181	1.51005	4.01944	3.88716	3.83737	4.67912	5.18603	4.55706	5.2749	9.8588	2.47613	1.43696	18.9253	31.2323	2.41588	2.28661	3.08445	2.38775	3.54333	3.27158	5.9627	5.05756	7.88784	5.2501
Mycth_2072388	Beta-lactamase	110.299	103.512	41.4028	44.9156	64.7595	65.4136	102.73	101.015	73.592	69.7246	81.0487	79.5618	61.387	61.3548	80.4997	84.0995	102.449	111.819	69.0981	71.8448	51.0356	58.3275	56.2931	61.2747
Mycth_2072459	Zinc finger, CCHC-type	0	0	0	0	0	0	0	0	0	0	0	0	0	0	0	0	0	0	0	0	0	0	0	0
Mycth_2072527		0	0	0	0	0	0	0	0	0	0	0	0	0	0	0	0	0	0	0	0	0	0	0	0
Mycth_2072543	Glycosyltransferase Family 90 protein	39.6427	54.7823	20.332	19.3016	30.1253	37.2951	19.7365	20.7766	30.6531	30.7152	27.4634	23.5782	29.6343	26.4977	24.1125	26.5149	23.3962	21.4778	31.9944	29.6831	14.7538	18.5987	18.8197	12.4281
Mycth_2072733	DNA/RNA helicase, ATP-dependent, DEAH-box type, conserved site	34.4153	35.0624	19.8886	21.7736	26.541	30.0895	18.6188	20.6127	20.3099	20.3023	23.8667	21.3933	20.6222	21.6692	15.8414	15.7958	22.9076	19.957	28.0415	26.0397	10.6226	13.5028	11.4018	9.47962
Mycth_2072958		64.2744	86.7343	30.0048	25.3369	43.8593	43.7983	32.7115	31.3745	34.9749	33.9348	38.506	40.0321	32.9587	28.4495	39.2748	40.523	39.241	39.9553	44.793	47.1087	21.7459	24.7294	27.8716	43.1704
Mycth_2073127	Preprotein translocase Sec, Sec61-beta subunit	142.802	136.479	147.717	123.621	217.975	216.677	153.484	177.45	119.448	109.598	104.314	107.819	102.366	97.1066	95.6203	97.3314	113.951	110.299	150.614	156.334	82.1308	89.3456	87.521	89.6216
Mycth_2073132	Leucine-rich repeat, typical subtype	57.9293	50.8236	45.0304	47.4589	56.7378	60.4207	44.2582	45.9924	52.2462	57.2887	73.6144	66.5754	58.3444	55.53	62.6912	66.5131	60.9829	70.7035	60.472	64.9562	59.6256	68.1664	56.7233	51.8437
Mycth_2073197	Ras GTPase	145.584	127.454	69.9376	73.8378	97.8343	98.0616	103.26	99.0772	88.4522	74.8421	135.109	126.377	81.1273	84.048	116.511	113.556	132.295	128.382	108.693	109.554	58.3833	66.9957	56.5781	61.6771
Mycth_2073265	Cyclin-like	123.664	132.178	119.24	110.823	173.141	172.085	150.41	103.901	128.558	124.146	193.091	193.439	133.349	155.679	212.586	200.717	166.6	165.923	181.27	183.923	217.83	182.196	148.531	108.975
Mycth_2073485	Cation efflux protein	37.9534	33.5471	27.0861	24.1023	37.5233	38.6546	34.0746	32.3089	36.508	35.4338	66.6499	60.7913	40.2431	43.163	45.6339	50.9198	44.0984	44.5303	40.9738	37.4019	22.567	22.5927	19.602	17.8861
Mycth_2073591	Serine/threonine-specific protein phosphatase and bis(5-nucleosyl)-tetraphosphatase	140.567	117.894	124.366	118.361	158.757	159.883	151.649	147.538	92.7121	84.9346	137.037	123.661	88.6675	86.163	88.846	95.9084	162.829	147.575	163.815	152.735	91.2025	98.7258	85.8785	89.1485
Mycth_2073656	Ubiquitin-conjugating enzyme, E2	172.853	134.944	240.076	283.099	130.295	117.156	156.459	163.593	163.466	162.778	228.359	205.849	172.279	193.626	175.078	174.424	193.685	190.286	112.187	125.107	204.757	198.962	199.288	157.877
Mycth_2074077		59.7903	53.384	29.9425	30.7894	33.9485	32.4474	26.5123	31.7865	43.2106	42.7373	58.4534	54.8859	33.9641	37.6351	41.3467	42.7503	30.62	31.0858	31.1089	31.2162	25.971	32.1363	31.4996	69.4332
Mycth_2074154		30.6887	27.2823	29.6138	31.1458	26.4555	26.8867	38.4916	34.0357	50.2406	53.4407	67.2606	72.3088	63.022	62.7036	89.7741	82.0856	46.2284	46.0654	26.3541	29.4969	24.9463	25.4474	24.733	10.3644
Mycth_2074176	Calcium-binding EF-hand	232.195	243.442	431.118	398.553	206.978	194.529	196.364	208.742	283.91	272.698	221.941	221.984	299.666	324.877	241.363	223.05	231.944	218.594	196.507	194.14	242.317	250.509	311.337	445.143
Mycth_2074210	Sulphate-modifying factor-like	65.9383	57.6174	34.5171	28.3778	30.8776	30.3016	61.9724	51.3218	61.6721	69.8104	150.448	153.789	68.3465	58.8874	106.968	105.437	65.2754	68.9369	34.4124	28.0405	147.152	143.968	194.86	207.385
Mycth_2074326	Zinc finger, RING-type	42.084	39.6767	36.9116	43.8353	47.0586	48.1731	49.1467	60.8768	44.9569	41.7182	53.0429	44.1002	44.4358	48.9504	50.8299	44.7241	53.2633	45.4615	50.1516	50.7252	29.1401	30.4967	36.7471	50.5247
Mycth_2074408	WW/Rsp5/WWP	135.676	114.157	104.308	74.9999	84.5224	90.1485	275.252	347.965	147.645	141.54	241.656	234.639	146.984	147.89	293.42	294.109	167.022	164.111	88.8288	78.6628	101.62	92.3935	99.0658	101.661
Mycth_2074571	WD40 repeat	22.9659	22.2657	34.4878	35.2185	37.245	36.5409	23.6236	22.7224	36.6504	41.4368	25.8832	29.4596	37.3858	37.6108	31.4842	31.5623	28.4808	32.6775	37.2396	39.1665	23.1873	24.7043	22.7123	19.294
Mycth_2074663	Regulator of G protein signalling	85.5301	82.1831	101.047	101.258	87.8526	80.4782	67.0665	67.7336	122.497	117.86	134.438	128.639	100.377	107.239	131.295	138.514	73.2306	74.761	74.7868	80.4559	76.5271	88.131	91.6607	90.117
Mycth_2074790	Hypoxia induced protein conserved region	162.801	247.484	599.916	574.39	141.06	136.996	85.445	77.5875	663.872	903.939	56.7266	127.518	629.474	435.565	371.827	382.351	97.5167	142.049	141.713	160.711	570.508	475.417	677.538	1346.93
Mycth_2074876	Ubiquitin-conjugating enzyme, E2	99.3903	116.734	51.6817	38.9041	33.9369	34.5208	70.9437	69.7661	46.3364	44.0349	91.9951	85.1763	39.7405	47.0157	54.9672	52.321	75.8828	62.7169	33.3745	29.1312	50.267	48.1201	42.0847	29.8215
Mycth_2074905	Glucose-6-phosphate dehydrogenase	155.273	135.947	209.963	264.744	268	267.046	326.404	381.275	170.045	161.743	159.9	160.401	164.41	169.891	139.023	137.329	188.547	160.052	265.928	239.936	106.267	114.008	118.45	213.064
Mycth_2075102	Protein synthesis factor, GTP-binding	138.769	122.35	128.245	145.298	171.891	165.715	118.109	120.581	108.54	110.017	125.747	139.751	105.09	96.8089	99.7391	110.151	107.304	108.347	149.893	169.769	114.987	119.509	103.489	105.368
Mycth_2075489	Ribosomal protein L5	420.353	479.591	731.326	682.543	591.361	623.633	585.489	686.933	554.177	519.008	393.835	412.51	546.939	514.285	330.295	346.631	244.79	218.859	563.819	553.435	605.405	583.581	437.972	424.277
Mycth_2075498	Thioredoxin domain	109.119	107.287	160.679	112.606	166.066	159.309	154.453	136.367	96.3599	98.8594	99.6473	96.9714	103.324	88.0345	86.3015	79.7212	141.746	132.325	170.46	147.495	138.636	115.481	103.965	94.6172
Mycth_2075565	Ribosome recycling factor	50.3835	51.5277	46.7337	40.4964	57.7477	60.0574	45.4403	50.9711	55.149	51.5577	38.2678	38.5336	43.9988	42.1756	33.7247	36.0903	42.817	41.1058	60.361	56.6531	36.3403	44.9368	37.1626	39.0907
Mycth_2075738	Aminotransferase, class V/Cysteine desulphurase	2.83297	2.18478	2.42566	3.08333	12.1833	11.4082	60.078	103.804	3.43884	5.09432	12.1851	14.3341	5.056	5.02511	6.13014	6.07383	20.4169	19.4177	17.1651	19.059	2.93461	3.29626	2.72544	1.35149
Mycth_2075799	Aspartyl-tRNA synthetase, class IIb	23.3425	23.028	34.5293	30.5129	27.0111	26.8238	24.5233	19.0392	29.3206	29.7493	15.6103	18.6097	37.1985	33.2059	17.6902	17.3325	19.6351	18.2156	27.8949	27.4172	24.0429	25.9554	23.7608	30.2606
Mycth_2075999	DAHP synthetase I/KDSA	95.5239	97.0967	77.4085	96.9684	144.408	139.475	108.533	114.886	50.3675	47.1922	67.6885	74.8736	46.0522	40.0078	45.5787	46.9129	122.643	112.15	153.62	147.776	70.4005	78.9506	73.7608	130.611
Mycth_2076088	6,7-dimethyl-8-ribityllumazine synthase	137.652	139.096	169.994	161.066	129.095	130.149	118.587	124.955	119.372	120.721	136.401	149.231	104.802	104.54	138.635	145.665	127.551	136.079	127.538	128.434	166.35	162.809	228.035	268.723
Mycth_2076157	SFT2-like	84.6976	76.7973	57.8212	65.897	75.6474	70.7999	80.2363	72.7493	59.7855	53.3898	111.047	96.8591	61.9345	66.7755	62.3454	68.715	111.69	112.732	67.8565	69.4355	68.3044	64.1783	63.2346	49.6865
Mycth_2076293		98.8707	78.8905	23.4678	27.0305	42.7877	42.7957	38.9948	35.7745	46.5627	43.5682	66.6256	71.145	44.3446	45.7194	50.472	58.518	37.3843	32.1598	47.4159	42.0494	25.003	27.4225	26.5262	30.8356
Mycth_2076503	AAA ATPase, conserved site	78.8526	78.7825	106.489	113.916	157.787	150.767	106.467	101.225	91.866	91.7527	76.9229	80.2873	109.178	112.688	73.343	73.3282	112.043	106.753	152.269	148.473	88.006	101.608	89.0827	80.698
Mycth_2076551		12.3646	13.3054	16.8403	17.2958	15.4757	20.2264	7.93655	6.94516	14.3651	15.327	14.6512	13.7299	13.1396	12.4061	8.51608	9.11532	7.91199	7.82251	16.2883	14.5572	8.15313	9.36365	10.6406	11.1887
Mycth_2076744		73.2522	69.3417	49.3498	51.1114	91.2235	79.8819	46.9593	24.7811	52.0635	50.5375	70.4718	70.7238	35.9309	42.9163	68.2798	73.2941	76.2735	78.1768	65.4235	78.9051	106.789	86.5988	103.611	134.6
Mycth_2076770	Thioredoxin-like fold	151.262	146.969	164.453	137.905	171.922	168.072	149.093	184.478	159.997	144.197	105.5	91.29	162.698	145.65	107.516	106.39	134.492	118.228	162.297	141.665	107.799	117.746	130.159	170.611
Mycth_2076935		6.06023	7.45426	10.2418	10.1474	8.74407	8.00793	6.24211	7.0735	14.7486	14.9767	14.2632	13.5386	11.4773	12.7733	14.6019	14.9968	8.6435	9.7314	10.0179	11.5271	6.32862	7.59435	10.7879	27.3358
Mycth_2076976	Sugar transporter, conserved site	78.171	96.4392	141.377	115.868	19.7031	25.0088	49.2228	54.139	64.2662	56.5216	351.666	341.104	76.8982	84.9333	291.383	263.306	137.56	120.445	34.3923	31.1176	67.0623	50.2631	67.8881	42.2251
Mycth_2077028	Maf1 regulator	52.2396	41.6797	27.8515	32.1576	39.5691	44.2263	42.2808	43.0586	38.822	38.7907	75.7058	68.182	39.9668	41.7325	56.1193	57.5523	56.6879	55.2228	42.4315	42.2321	31.1259	34.5701	39.7106	74.5873
Mycth_2077114		48.5609	53.8039	36.8927	35.1797	62.5601	61.302	55.4478	61.8589	57.6891	61.6014	77.7735	79.7341	53.8104	44.5851	78.2566	90.9415	73.1937	79.9539	61.5948	59.513	41.24	41.7687	37.3547	21.6606
Mycth_2077534		14.1314	13.8541	24.9287	21.9578	21.6535	19.6565	20.7846	26.4748	33.1516	30.0641	39.1163	36.6567	33.779	36.8677	31.5461	34.8164	27.6283	25.1768	19.9683	22.4469	14.3164	13.4865	13.412	6.04628
Mycth_2077546		23.8741	21.1447	8.69744	9.49058	23.572	23.3746	21.1153	18.1915	9.23082	10.9272	15.9436	18.9593	13.7668	10.9732	15.5502	15.8819	27.5689	36.2519	25.9881	21.7875	11.3621	11.1318	10.7789	32.387
Mycth_2077636	Tyrosine protein kinase, active site	19.0219	21.1553	11.0275	12.7454	8.90169	10.4307	7.01521	8.77945	7.51489	7.26132	10.8603	6.67904	8.456	9.08496	9.00982	5.96545	11.9007	10.0038	11.1602	9.85814	4.96228	5.89362	5.2854	6.98553
Mycth_2077803	Ras GTPase	92.2455	90.6764	70.9806	68.3201	88.9351	91.318	77.0683	68.4504	73.2862	72.2117	108.176	112.924	78.0974	86.1633	103.566	103.577	108.475	109.851	73.2237	84.1455	99.1418	86.8568	112.472	100.815
Mycth_2077843	Conserved hypothetical protein CHP00730	73.5264	67.8779	87.4145	112.414	115.087	117.449	75.518	87.7456	79.5924	77.7977	48.0177	53.7051	72.8268	71.5814	46.6931	49.7139	49.7894	48.5725	96.1164	97.7635	32.178	37.4067	37.1034	84.951
Mycth_2077959	Ras GTPase	74.4302	72.3162	67.2622	73.4367	62.442	58.2776	51.712	56.7149	69.2608	65.701	105.931	111.767	66.318	71.5006	81.3853	90.7804	78.466	75.2393	55.899	61.1429	41.2232	43.2936	44.609	38.7431
Mycth_2078031	Ribosomal protein L1	44.8786	41.5884	60.0079	64.746	56.1132	56.2294	47.2097	54.6455	56.4899	55.0932	39.282	36.3519	60.2671	56.2409	41.8757	35.5339	42.8811	41.3262	51.6003	54.0126	55.5002	58.8766	50.2628	43.8662
Mycth_2078041	Protein of unknown function DUF1665	31.8326	31.9888	20.08	19.6612	23.0167	25.0875	26.425	25.295	22.7221	22.387	27.7941	23.962	20.861	17.0179	19.9816	20.6852	27.1429	26.3383	29.2817	24.2376	22.5853	24.6967	20.869	16.7266
Mycth_2078128	Formyl transferase, N-terminal	39.5934	39.4969	39.4939	43.2833	33.354	40.2578	44.0931	55.608	27.3632	23.5589	25.0706	22.3865	28.1012	27.3547	23.5814	20.3014	31.0811	25.283	41.5938	39.3079	19.1697	22.9385	20.2973	25.1605
Mycth_2078150	Signal recognition particle, SRP54 subunit, GTPase	350.9	666.99	288.824	248.609	315.568	256.258	102.603	97.4202	180.399	163.536	38.396	49.9272	70.6832	61.5545	77.3083	71.0042	121.009	135.947	149.565	189.461	100.782	109.568	230.658	321.512
Mycth_2078193		60.3332	55.6088	93.9579	73.901	75.1519	83.1526	88.2366	100.233	149.182	143.879	163.287	155.691	148.065	136.978	147.892	152.782	89.821	89.9009	75.596	77.4905	58.4322	65.6084	66.395	49.7077
Mycth_2078222	Protein kinase-like	9.83757	6.91389	1.28381	1.55861	3.66981	4.24412	5.29805	5.13828	12.6775	12.46	13.1384	9.05294	13.7553	14.4548	8.40403	6.64854	7.09788	5.80683	5.23354	4.00062	1.33519	1.79995	1.35317	3.95392
Mycth_2078660		52.2091	44.8196	84.3625	85.3042	69.0585	73.0844	51.6533	47.9693	91.0512	92.6532	42.6265	52.6626	78.5867	79.6953	67.6191	76.3287	51.2335	57.7463	85.1616	90.7041	75.7424	75.2382	66.0848	45.1354
Mycth_2078767	Heat shock protein DnaJ	51.8996	49.3157	32.6134	36.8173	49.1874	51.054	36.887	42.8357	35.0412	36.2242	54.1822	41.3914	29.4916	28.4022	40.2421	38.6403	45.0738	41.3947	55.3319	46.9253	22.537	26.9454	34.5713	84.759
Mycth_2079066		119.693	110.965	106.735	95.3496	89.8006	93.5457	107.635	84.9188	123.095	119.398	148.584	138.524	124.53	132.225	132.427	135.286	114.957	116.156	97.867	94.6217	91.1816	87.4477	89.9028	88.4113
Mycth_2079097	cell wall glucanase	206.928	197.801	367.807	348.482	214.115	172.371	147.214	126.92	442.053	459.649	245.936	253.89	348.643	349.209	340.798	367.442	156.402	165.071	149.687	181.426	298.039	312.821	376.217	279.261
Mycth_2079474		337.379	345.497	96.5327	80.2626	427.37	400.167	244.78	260.626	368.498	363.886	169.44	261.289	169.648	131.63	434.945	475.111	176.14	172.387	381.346	447.131	222.727	228.095	237.071	585.255
Mycth_2079758		38.5986	47.2224	36.4409	38.496	35.5254	38.6231	32.7449	34.6554	49.1926	53.6167	66.5867	70.9662	48.399	46.4242	65.7113	63.9992	46.0416	49.8379	40.4197	45.3268	32.5778	35.9068	33.4933	28.3019
Mycth_2079764	3-oxo-5-alpha-steroid 4-dehydrogenase, C-terminal	23.2206	19.1137	15.591	14.0454	20.5772	19.5394	21.528	20.4843	19.0947	16.8013	22.0674	17.4493	19.7441	18.701	20.6887	18.277	21.1215	15.8313	20.5613	18.7842	14.5488	16.1627	14.4318	10.5893
Mycth_2079768	ATPase, F1 complex, delta/epsilon subunit	197.611	191.282	259.81	323.892	314.726	307.847	318.728	382.176	316.59	304.314	131.056	138.396	302.269	289.422	180.7	159.341	260.109	240.652	337.08	324.85	523.775	569.299	478.75	473.325
Mycth_2079774	ARF/SAR superfamily	246.167	230.658	361.428	315.12	344.359	354.521	264.535	274.668	434.167	433.312	219.98	240.47	459.325	455.562	301.553	269.592	246.889	241.714	271.728	289.061	422.327	439.151	473.078	412.528
Mycth_2079848	Sin3 associated polypeptide p18	21.7965	24.607	37.9981	38.0285	33.7042	34.1852	22.7331	29.4099	32.1518	31.3647	28.2887	31.8738	28.5384	29.9034	25.1042	25.2004	30.3218	30.4979	32.5462	33.9836	15.7909	19.1244	19.0043	26.8034
Mycth_2079850		551.182	541.124	595.886	578.487	574.605	564.943	640.591	796.584	652.952	596.855	456.099	478.468	693.659	606.439	493.314	420.276	472.196	368.26	500.598	475.705	643.071	668.182	634.596	626.926
Mycth_2079857	Gtr1/RagA G protein	52.6423	48.0888	46.8658	40.2196	67.194	60.1035	45.6311	40.229	58.3015	62.1183	69.3021	70.1475	75.399	73.3206	92.2484	90.2835	50.6272	57.8489	59.9356	68.2064	68.2129	69.3741	62.2238	52.3877
Mycth_2079864	Mitochondrial import inner membrane translocase, subunit Tim17/22	96.2753	105.604	82.3639	81.6585	87.9067	105.001	52.9551	65.7406	78.9972	73.1523	59.9121	63.0005	72.695	63.1878	66.4116	70.628	57.8665	55.5823	100.45	102.525	56.7516	64.1289	54.0222	77.3148
Mycth_2079868	Lipase, active site	21.5516	20.5049	45.5025	50.0706	30.6575	30.0033	24.2355	29.1154	38.3461	37.1599	41.0028	44.028	32.2048	29.879	36.5677	36.2424	27.2344	30.1463	29.2429	26.9683	17.7506	23.0166	25.1376	23.7357
Mycth_2079898	WD40 repeat	28.78	23.637	18.5685	19.6435	32.1374	30.2275	27.7858	23.9254	23.2513	21.8584	32.8527	26.6203	25.944	26.6459	23.8353	22.9566	32.4315	30.8933	24.8853	24.5306	11.9219	11.8271	12.2527	14.1416
Mycth_2080003	RNA recognition motif, RNP-1	92.2084	101.519	65.043	75.9356	112.689	117.005	70.7663	63.075	71.9194	75.6543	56.8813	62.2935	68.8384	65.1791	68.4485	70.1296	71.7213	78.263	121.129	127.944	70.3509	71.4948	62.483	63.9553
Mycth_2080045	Mitochondrial import translocase, subunit Tom22	102.806	121.475	75.0293	76.4951	109.518	121.297	76.5574	95.5922	90.6389	82.5773	81.176	66.421	75.6141	73.209	67.1751	67.5362	70.6662	62.2387	128.872	124.358	41.6808	42.3002	42.0843	85.9805
Mycth_2080075	Aminotransferase, class I and II	110.155	104.886	126.21	181.676	101.836	104.59	91.6302	67.4851	97.3188	98.2874	69.9821	78.6279	115.528	142.203	72.66	74.5805	93.9755	83.0524	135.392	131.352	73.3102	79.2728	79.6005	127.952
Mycth_2080102	HEAT	83.2382	74.9296	65.3735	60.9172	92.348	86.4554	73.4777	67.2549	58.8425	60.1069	70.0043	75.1451	64.0522	60.1951	67.5221	74.0429	79.4471	82.7434	90.1878	95.1875	53.0366	57.6805	55.2949	79.6131
Mycth_2080506	Cysteine synthase/cystathionine beta-synthase P-phosphate-binding site	28.7404	29.341	67.7657	64.2519	50.3245	48.6301	46.6397	32.8292	48.8725	48.1617	39.2423	34.1268	49.1762	43.8734	34.0513	34.7684	40.0469	41.2429	46.2797	44.5915	59.1789	59.1182	64.8556	54.2904
Mycth_2080603	Biotin/lipoyl attachment	201.352	207.002	203.885	229.041	224.249	225.443	132.551	131.75	212.76	207.688	90.1758	95.174	193.927	179.33	106.948	109.104	99.9208	98.4662	260.973	267.363	148.206	177.988	142.938	160.369
Mycth_2080800	Proteasome/cyclosome, regulatory subunit	9.11128	9.58236	11.2326	8.46319	11.0192	11.1226	6.69581	6.76056	9.53924	9.16309	13.3366	11.8725	10.2127	11.2721	10.5046	9.98366	7.85665	8.28808	13.422	13.3603	5.6527	6.21783	4.42883	3.36945
Mycth_2080826	SET	25.1615	25.703	25.6794	33.3515	37.2283	38.817	33.6139	36.7529	38.9908	43.5158	32.617	30.4837	32.6803	29.1682	24.2562	23.2655	32.452	33.538	46.009	45.4115	18.0708	19.6024	13.4567	11.8508
Mycth_2080893	Sugar transporter, conserved site	23.4958	21.7083	38.1005	38.1044	53.9036	76.1713	28.6952	23.1666	61.8286	60.0018	27.2824	26.9372	50.3152	55.8155	43.3023	39.6899	28.7685	27.4769	54.5402	51.0314	10.4008	9.1123	8.95084	5.88619
Mycth_2081074	RNA recognition motif, RNP-1	54.2109	50.7111	29.1358	34.5526	42.7726	40.448	38.6835	32.4884	40.713	42.4889	44.6127	47.3224	39.0721	37.0288	49.5189	53.2509	45.9095	46.5171	39.7663	41.3705	28.2128	28.0552	29.2537	27.7777
Mycth_2081200	Cytochrome b5	342.327	350.872	410.769	431.851	435.301	441.081	349.646	390.382	321.966	322.272	233.678	220.653	332.637	337.272	245.534	236.122	332.381	312.557	501.45	527.195	377.296	409.639	334.26	328.167
Mycth_2081249	Helicase, superfamily 1 and 2, ATP-binding	74.1401	64.6116	199.941	350.133	61.3393	57.9631	68.0874	72.0823	43.0359	44.7137	52.5456	51.5574	55.1282	74.5096	38.4376	37.9718	53.633	55.159	57.6111	58.5899	94.5644	95.4894	110.876	47.987
Mycth_2081294	GCN5-related N-acetyltransferase	75.6175	77.1929	17.9218	16.8926	34.0778	37.1627	58.8042	70.035	33.5159	31.2855	63.9976	57.9818	29.9251	31.3439	50.2197	51.3543	68.0322	71.1456	37.9494	36.1783	27.8988	32.729	32.4042	39.8632
Mycth_2081549	Conserved hypothetical protein CHP02453	39.3161	43.7776	19.2712	17.6727	41.4577	46.6355	27.3569	31.954	28.1887	27.3	42.007	38.9737	25.242	23.8632	27.4264	29.4223	35.4461	32.8098	50.7717	41.9306	27.5179	36.0194	33.7506	40.2064
Mycth_2081554	Mitochondrial substrate carrier	83.619	81.6244	140.74	122.65	121.92	132.748	152.595	174.635	123.686	119.075	70.2743	80.1421	125.613	124.295	86.3289	79.5214	129.27	121.554	145.616	121.701	110.178	91.2738	66.9044	65.5502
Mycth_2081599	Yip1 domain	49.9115	48.3564	49.3922	56.6016	50.7872	51.5842	39.1985	41.4939	45.0519	41.6933	40.1812	42.4654	40.765	46.611	39	42.3412	38.7038	40.882	44.9741	47.8075	32.8717	38.8629	35.6901	35.5438
Mycth_2081821	GOLD	116.036	115.935	71.7583	73.5788	140.923	134.558	98.0671	122.903	91.2958	79.2497	83.4737	87.3965	89.3021	91.7727	75.6641	73.9903	82.658	67.394	112.024	111.323	41.165	53.8988	47.6487	56.7302
Mycth_2081891	Vacuolar (H+)-ATPase G subunit	176.469	179.463	131.439	126.931	146.529	151.317	154.788	245.252	147.281	133.539	212.54	202.816	149.382	138.043	170.763	167.148	172.393	167.819	169.101	147.969	93.5871	113.519	100.061	114.54
Mycth_2081895	Hypothetical protein	6.90137	5.90214	5.75581	6.18984	6.82657	7.12769	8.22361	10.8455	5.77751	4.42321	6.25274	8.7038	6.11909	4.96036	4.57935	5.36931	11.1698	12.8164	8.14544	7.69041	5.50926	8.22352	6.49257	5.96934
Mycth_2082040		51.0535	43.6328	28.0932	24.5141	36.6736	33.5596	38.7326	37.7365	39.2052	41.3692	46.7616	40.2523	34.7355	42.35	36.7325	34.9068	35.5218	30.7789	35.5622	33.9369	28.0207	33.9427	24.4755	16.0031
Mycth_2082154	Mitochondrial ribosomal protein 10	153.432	149.615	217.596	200.685	176.68	181.724	140.21	177.509	210.948	182.74	160.352	156.031	181.966	190.242	153.34	153.477	148.991	135.133	178.737	170.851	191.126	194.639	173.358	159.372
Mycth_2082262	Glycosyltransferase Family 20 protein	53.652	62.2618	106.248	114.509	73.9711	67.5833	51.3321	47.5069	72.2586	76.0214	53.0602	53.7888	60.6252	63.5384	56.5827	56.3401	51.2994	50.6128	61.1396	73.8488	69.1305	63.4826	117.752	140.264
Mycth_2082283	Aldose 1-epimerase	46.904	39.1922	33.1038	31.9738	102.148	119.812	85.3077	83.0071	38.1275	34.2042	71.8646	59.0002	38.5435	34.2821	50.5472	45.9838	111.633	112.528	138.222	120.104	28.3981	28.0962	29.9055	29.8218
Mycth_2082522	CP2 transcription factor	148.147	99.7159	57.3562	52.3136	158.661	143.839	131.426	77.5799	96.9421	87.2845	66.5327	74.958	37.398	36.8408	101.371	118.685	277.602	302.352	184.201	206.342	57.5746	62.7641	83.4807	247.965
Mycth_2082794		1.46627	4.56501	0	0.531948	1.72545	2.10326	1.26027	1.3318	0.658653	0.502444	5.96074	8.57671	0.491363	0.175646	3.34385	4.34916	1.63212	1.87886	2.25728	1.91084	1.67553	4.40591	9.16165	21.7039
Mycth_2082917	Biotin/lipoyl attachment	97.5848	94.159	218.983	275.474	175.713	174.779	123.974	135.961	193.367	192.091	89.4167	94.1101	182.756	188.949	130.487	123.993	121.799	113.563	197.959	188.687	384.077	366.817	451.471	638.427
Mycth_2083273		100.711	100.067	75.281	64.2777	111.506	114.873	107.904	109.047	107.385	100.121	148.885	126.639	107.804	101.626	113.22	108.655	98.2879	99.9716	101.936	100.84	63.8673	67.4506	70.3611	65.4878
Mycth_2083946	ATPase, P-type, K/Mg/Cd/Cu/Zn/Na/Ca/Na/H-transporter	13.4058	11.5471	26.9782	32.2213	16.3931	15.3181	27.0247	19.9367	21.7529	19.6967	18.9347	18.1852	22.7275	26.0921	18.1338	17.2883	22.4485	22.6445	16.8306	15.5917	5.89247	5.7112	6.25502	6.96494
Mycth_2084007	Phox-like	121.87	100.152	294.95	259.521	135.664	133.167	152.373	154.682	168.133	167.615	275.223	249.003	185.519	223.659	232.519	216.28	194.595	189.236	130.132	134.434	202.108	154.822	171.988	113.101
Mycth_2084107		207.255	213.248	37.1063	19.4286	55.4238	65.8152	69.69	85.1746	17.608	15.2025	162.275	201.485	17.3689	18.8211	34.7939	36.4182	137.524	111.489	95.0525	73.9625	33.4032	38.2508	26.4582	25.4287
Mycth_2084160	RNA recognition motif, RNP-1	71.9264	73.3812	64.9144	60.5996	89.1047	88.7398	78.9527	83.5226	75.2351	67.1431	78.7001	79.8325	62.216	61.4504	66.4699	71.4225	87.9942	93.8539	93.192	86.8248	80.2123	77.0615	71.5469	72.5252
Mycth_2084256	AAA ATPase, conserved site	160.488	161.358	218.339	217.43	194.455	188.235	138.279	128.366	157.925	144.536	130.308	125.51	153.734	168.03	120.539	121.632	142.347	140.586	185.249	179.476	135.409	145.227	152.4	205.561
Mycth_2084292		12.3212	13.0596	4.17182	4.54155	6.98985	7.49943	3.74315	4.29747	3.96087	3.4002	7.91171	7.19339	3.8895	3.70766	4.16054	4.83134	7.40039	5.76616	7.83008	7.37227	2.63141	2.38993	2.58854	2.40402
Mycth_2084467	Helicase, superfamily 1 and 2, ATP-binding	15.4756	14.0068	5.89181	6.24029	8.55131	10.5855	9.04537	9.67822	8.46639	7.59809	8.44027	8.31025	8.03414	7.96852	8.29605	9.50381	10.8323	11.118	15.2085	13.5583	6.59508	7.97288	6.56128	4.10941
Mycth_2084531	Mercuric reductase	97.9175	91.9365	808.479	1553.56	171.589	179.012	160.788	158.485	177.292	179.287	150.036	149.309	283.235	371.24	121.247	114.061	202.499	231.076	178.692	164.644	121.571	113.41	127.374	134.326
Mycth_2084627	Mov34/MPN/PAD-1	105.006	95.2864	111.965	108.653	128.542	120.251	96.8406	98.8455	95.8084	92.0611	104.237	91.0181	106.243	101.715	80.6838	78.8852	105.992	101.699	125.837	135.939	75.8988	79.6913	80.0728	76.8794
Mycth_2084695		482.859	426.72	481.876	356.684	515.98	520.093	386.338	263.54	984.646	1145.12	389.219	720.594	958.876	675.673	954.794	1152.01	290.765	363.486	609.977	498.751	2070.3	1675.75	1479.17	1358.81
Mycth_2084736	Amine oxidase	271.514	264.852	175.507	148.99	313.63	287.503	131.075	133.131	151.638	149.923	102.973	115.299	120.101	114.938	94.5038	95.8825	128.742	122.551	338.772	339.592	140.782	161.718	132.796	183.868
Mycth_2084777		10.3588	11.3735	5.75656	4.62953	10.9225	12.3524	14.1823	7.16868	3.71523	4.28702	8.7714	6.85794	3.73549	3.23713	3.44692	4.24862	22.0239	12.4456	10.7239	10.2077	4.84003	4.34001	4.26878	5.82612
Mycth_2085008		102.238	111.089	649.19	553.726	627.637	570.818	353.724	103.449	2490.46	2316.29	308.664	286.613	2387.22	2243.47	1471.56	1445.83	105.463	112.964	491.558	395.005	451.474	473.117	795.715	1007.22
Mycth_2085059	Amino acid-binding ACT	175.745	168.569	271.21	266.722	280.978	273.089	336.267	391.118	303.944	288.284	129.047	135.147	287.454	246.962	166.559	164.036	228.251	243.161	298.97	322.357	278.626	267.119	183.183	153.349
Mycth_2085328	Cysteine, histidine-dependent amidohydrolase/peptidase	132.721	128.82	62.0694	79.9999	37.2735	42.3698	9.82121	10.2291	3.03919	3.2429	16.9255	15.5857	3.60244	5.41519	7.47933	8.12229	17.2982	18.8426	40.4822	44.7456	67.6538	78.9129	47.0757	39.5534
Mycth_2085453	Rhamnose mutarotase	46.1983	39.3653	16.0386	17.7989	13.7756	15.966	372.394	483.928	103.296	88.2155	96.7642	136.057	135.881	165.356	77.0825	75.4835	127.599	99.2248	21.7826	19.8178	14.5646	13.315	12.5018	12.9267
Mycth_2085599		678.33	643.332	199.791	189.543	207.713	218.965	328.9	349.476	393.38	397.517	614.032	584.186	391.633	373.609	544.2	554.166	410.879	376.534	229.162	212.118	185.593	185.414	166.929	156.641
Mycth_2085772		10.8305	9.29953	63.3845	98.6861	14.6942	13.7157	13.1019	9.68671	20.3765	20.5887	12.671	11.8514	22.9674	34.7055	27.5174	23.3883	11.9813	8.85695	12.7729	14.9581	41.1491	37.5137	47.8992	42.2738
Mycth_2085895	DNA/pantothenate metabolism flavoprotein, C-terminal	58.1369	41.8897	98.1625	95.7315	72.2464	73.0209	80.1638	69.2832	63.6743	67.5067	71.3624	66.5958	81.7328	80.9118	61.2572	58.7189	67.9949	62.5302	65.7439	59.4691	90.5474	90.6925	94.4117	84.4764
Mycth_2085975	Protein of unknown function UPF0016	68.597	82.2681	27.3614	25.2407	53.0076	53.7213	37.5056	39.5413	50.4397	46.3739	48.6648	48.742	43.3131	41.8269	46.5255	46.2427	42.356	40.6823	63.8026	60.8575	20.7361	22.474	23.72	47.3808
Mycth_2086155	6-phosphogluconate dehydrogenase, C-terminal-like	26.5441	23.1433	13.0901	11.2808	60.4488	70.2147	84.5207	107.574	14.4014	12.1525	16.1325	12.7954	12.5123	13.4069	8.46769	10.0992	87.3422	73.0847	70.5361	57.7171	8.34505	9.14359	8.45708	9.73028
Mycth_2086212	Transcription initiation factor IIA, gamma subunit, N-terminal	229.812	196.082	92.6136	97.0742	134.137	126.693	187.557	209.334	105.602	92.8393	203.678	189.078	112.912	115.981	134.569	116.229	200.445	137.156	136.544	110.224	62.0573	66.7833	69.9237	81.1438
Mycth_2086248	Adenylate kinase, zinc-finger lid region	224.67	180.152	123.401	164.556	39.6479	40.1014	119.269	93.2397	205.332	205.237	136.548	139.896	315.039	285.511	290.117	267.721	76.4579	70.7751	37.1653	34.372	86.3611	98.3397	93.941	91.9483
Mycth_2086391	Heat shock protein Hsp70	181.146	176.977	469.027	558.224	292.854	275.777	161.65	124.331	266.202	280.027	93.3727	128.224	244.082	265.122	199.263	202.471	127.789	129.543	259.332	279.929	329.689	352.951	344.812	315.391
Mycth_2086451	DNA mismatch repair, conserved site	38.3427	44.6558	16.2014	17.9725	29.8359	31.577	33.2204	29.0574	24.2605	22.7978	43.2594	37.8787	24.9837	26.8882	35.192	33.9776	51.3028	54.5975	39.4654	38.4195	14.9569	13.9018	15.3151	15.1978
Mycth_2086470	Ribosomal protein L23/L15e, core	129.995	130.676	143.061	137.367	148.94	161.72	93.0374	112.891	109.236	109.541	83.3584	103.393	110.58	104.519	86.2921	92.2644	85.3226	85.6836	141.033	139.753	120.505	125.027	107.294	106.778
Mycth_2086520	Cell division/GTP binding protein	330.821	309.055	325.13	335.989	245.375	209.703	204.496	175.688	365.481	354.349	312.656	278.062	323.064	351.086	307.858	307.035	215.867	231.02	205.476	226.487	341.971	366.321	468.965	293.558
Mycth_2086714	PAS fold-3	37.0944	37.8607	31.2743	38.6945	49.9899	49.5278	38.4116	40.9361	29.95	32.85	48.6361	55.0972	30.6875	32.1047	37.2142	43.2234	51.9932	54.0253	57.5108	60.0092	24.3013	28.3333	23.7887	17.8314
Mycth_2086729	Deoxyribonuclease, TatD-related	30.6229	25.4866	26.9787	22.2802	17.6185	16.298	45.0021	57.177	18.0767	18.4842	68.96	64.9808	23.6454	24.033	39.2785	36.656	42.9859	43.7122	18.4446	13.8392	25.7331	26.0263	22.0449	16.2656
Mycth_2086739		202.422	168.911	96.7356	84.7228	117.189	108.35	134.229	108.846	91.2811	106.896	162.838	175.511	111.647	109.955	112.664	119.936	121.003	138.285	101.404	92.8636	79.6641	82.2509	83.0992	75.1798
Mycth_2086765		61.6313	59.2505	41.4116	49.1267	58.6914	57.6047	60.4993	63.9007	45.9844	43.576	60.4119	53.784	41.319	44.8587	54.5594	51.1671	68.2375	56.863	59.6323	57.2835	49.8015	51.5579	43.9323	44.4388
Mycth_2086777	ATPase, V1/A1 complex, subunit F	173.01	144.554	143.632	169.85	202.191	187.604	206.762	234.769	127.275	121.687	163.86	159.927	126.605	139.969	111.199	104.504	218.878	180.087	192.057	185.823	150.628	160.482	147.218	178.001
Mycth_2086920		238.553	256.643	319.331	336.953	181.405	170.92	91.0228	116.064	319.152	304.663	263.308	289.059	306.68	243.216	333.071	311.014	102.069	78.1231	145.904	132.559	298.596	375.659	440.522	538.72
Mycth_2086957	Oxidative stress survival, Svf1-like	145.192	130.367	90.4951	100.733	127.283	127.244	106.684	99.0551	84.5905	85.3563	99.6596	103.428	82.0619	78.708	74.8116	75.1317	92.2647	81.0323	119.941	117.129	60.9412	75.5407	64.2223	113.93
Mycth_2087011		39.0305	31.5151	18.63	19.8584	26.944	32.3139	36.8422	37.8229	31.4888	30.9028	49.3286	45.1038	36.1761	35.3972	48.7917	47.5764	42.4222	35.3221	31.5087	26.3762	19.3032	21.5721	21.034	18.5593
Mycth_2087100	SAICAR synthetase	72.5095	62.2808	83.1726	80.6175	64.921	66.3005	75.3705	74.6149	77.0409	80.8426	56.0794	53.6851	69.0336	68.4501	69.4853	58.8777	65.8672	59.071	65.0676	62.4918	124.462	121.327	148.223	163.332
Mycth_2087157		213.744	259.656	103.489	77.285	107.793	97.6038	103.66	125.446	100.855	103.112	75.8692	80.2047	110.963	89.4367	130.708	124.262	83.5673	78.9526	96.3168	82.8726	94.1264	96.84	106.371	97.1961
Mycth_2087238		88.9757	97.9981	110.607	110.571	84.3018	91.1469	85.0759	97.5117	104.577	92.2783	111.659	96.5892	103.951	113.544	97.5669	89.7824	131.709	121.452	96.6317	91.2821	67.554	64.2216	94.6154	144.332
Mycth_2087375	Protein of unknown function DUF1479	37.8774	38.7441	14.846	14.1875	22.1729	26.801	18.419	20.062	14.6468	13.3246	20.1943	18.0311	14.0975	15.3499	12.5599	12.6791	18.6666	17.6385	23.2625	21.4731	8.91433	9.24388	8.62605	11.9322
Mycth_2087474	Anticodon-binding	74.9113	69.6704	125.243	141.232	180.874	179.196	88.3349	100.571	79.6521	81.2776	90.4842	93.7741	81.2634	75.3206	80.1733	84.172	71.8363	76.0906	131.394	138.728	66.9501	58.5692	55.9685	39.7598
Mycth_2087521		128.842	114.862	49.0218	41.4771	89.2781	84.4895	62.3872	63.2065	60.019	66.0124	75.2862	69.2027	52.2604	50.2076	72.1457	66.3032	67.1915	52.2273	83.8801	75.756	44.7353	47.4086	55.792	69.7184
Mycth_2087754	GCN5-related N-acetyltransferase	46.5475	41.4554	53.6576	57.5528	411.678	509.89	35.6235	47.9342	40.9495	39.6105	118.015	109.821	40.9379	39.5566	64.5368	70.1029	68.3217	74.4433	303.393	280.445	24.2624	26.3208	22.8018	23.4347
Mycth_2087774		15.8785	20.8492	34.8339	31.0329	35.8505	31.9756	17.9702	22.8632	33.6765	33.1926	31.0887	27.4405	33.4284	28.3477	28.5494	28.4432	23.0419	25.1122	28.3347	31.6343	27.8461	32.4276	45.5793	136.473
Mycth_2087807	alpha-glucosidase	27.1074	22.6914	5.52401	9.12872	17.8137	18.3294	28.0707	25.5758	19.9368	18.4736	39.6005	37.5832	19.1558	19.3524	29.1887	27.9019	41.6036	40.456	18.4843	19.3868	13.9114	15.6291	11.7314	6.22302
Mycth_2087998	RNA recognition motif, RNP-1	126.922	117.642	96.7244	125.471	137.22	128.034	107.97	84.4135	102.803	104.426	92.2879	96.7627	101.2	110.037	99.5316	101.919	136.082	150.242	134.708	145.067	110.083	106.6	91.3882	78.3913
Mycth_2088056	Heat shock protein DnaJ, N-terminal	15.5269	16.792	27.1374	27.3942	24.4343	25.8827	14.7119	18.0688	21.1445	22.141	30.5018	24.9931	16.8009	14.6841	25.4341	27.8952	21.9443	18.0293	23.0477	21.1699	15.9507	16.8672	47.2131	166.19
Mycth_2088086	ATPase, F1/V1/A1 complex, alpha/beta subunit, nucleotide-binding	581.572	524.217	801.682	865.505	772.629	737.369	570.489	474.206	936.108	933.413	371.474	411.909	921.45	885.069	563.176	537.913	543.683	571.085	744.375	862.614	884.732	991.124	921.338	1200.79
Mycth_2088125	Clathrin adaptor, sigma subunit/coatomer, zeta subunit	160.796	163.424	105.519	102.707	157.98	156.046	113.626	127.822	116.615	112.431	119.914	114.446	113.039	110.048	102.177	102.375	116.448	105.214	142.328	144.135	102.834	126.262	111.568	106.3
Mycth_2088191	F-actin capping protein, beta subunit	114.582	97.3925	90.0648	88.1535	111.606	119.873	129.796	146.844	103.794	120.879	144.803	143.792	93.768	76.8358	108.574	119.916	141.845	143.452	103.378	104.851	117.947	120.173	114.135	90.2816
Mycth_2088202		37.6315	33.6483	94.3427	73.8416	52.2108	47.0893	29.8772	28.2574	76.6104	81.7441	40.8595	36.231	63.1223	67.6976	55.1535	59.9792	35.2878	35.8783	44.0037	46.4735	41.4709	46.1548	107.195	339.361
Mycth_2088290	HSP40/DnaJ peptide-binding	111.981	140.628	332.111	415.5	196.135	196.319	130.52	120.672	184.014	175.015	133.277	171.377	162.245	177.968	237.401	240.055	117.618	115.107	185.491	202.076	468.194	421.516	464.557	244.882
Mycth_2088454	NAD(P)-binding	57.7051	58.3335	58.2683	68.9978	128.558	124.921	70.6177	78.0946	58.5041	53.7715	46.6474	49.835	55.1984	48.659	37.8137	43.7385	54.611	54.2468	116.306	129.09	74.4369	76.2963	52.9947	70.4809
Mycth_2088473	Ribosomal protein S17	811.548	927.02	1075.16	1004.31	993.508	1042.21	951.869	1100.36	831.414	775.011	611.589	599.258	819.347	784.124	486.445	482.112	443.963	371.395	933.681	938.96	870.171	856.454	636.414	644.468
Mycth_2088766	Basic helix-loop-helix dimerisation region bHLH	64.7263	54.1443	27.8322	34.4182	31.8849	28.6348	51.942	48.3845	42.2147	42.4552	71.5376	77.355	43.5435	47.8295	56.7439	58.1043	104.285	110.093	33.4754	38.2058	21.4419	21.0085	20.1036	29.0584
Mycth_2088816	Glycosyltransferase Family 66 protein	79.3579	67.3953	68.2232	66.4056	107.037	103.787	57.8003	61.5748	88.3853	81.504	64.0291	70.192	81.8621	84.8359	65.9891	67.5639	53.8414	54.0469	86.5149	100.238	34.1831	39.0833	35.0663	38.2229
Mycth_2088876	RNA 3'-terminal phosphate cyclase, insert region	26.7011	28.3033	9.74746	12.3086	21.2815	22.6433	16.2793	17.6411	12.6645	15.1095	20.079	15.5229	10.7128	11.239	13.9473	16.2235	18.8991	19.0384	22.4007	23.4015	20.7443	22.5012	17.3247	11.5168
Mycth_2088965	Prefoldin	54.0746	49.6908	58.5824	62.2069	51.0766	54.8932	55.6215	67.9825	40.5409	39.0866	47.8717	43.7956	44.5359	51.5558	34.5571	31.0674	53.0918	43.6909	58.3437	48.7084	27.7914	30.9456	28.5098	24.047
Mycth_2089049	Staphylococcal nuclease (SNase-like)	28.473	37.6483	41.6299	33.0048	34.9323	37.0231	54.3021	53.0884	31.3091	34.3585	29.8262	24.3453	38.2247	40.0267	29.1286	29.697	49.2827	48.4182	36.2275	30.8608	50.8277	48.0777	45.8177	28.2136
Mycth_2089137	Protein kinase, core	8.32026	6.09193	9.52784	10.7778	22.6114	20.6656	18.3071	19.6317	8.85493	8.29091	10.3803	8.44547	8.46727	8.21817	6.74773	6.12076	18.7618	14.2817	21.1699	19.4705	5.62944	6.18813	5.51906	3.85222
Mycth_2089163	WD40 repeat	56.6627	48.0897	36.1695	37.2489	55.6181	54.5763	52.521	49.3875	37.3518	38.4855	59.891	49.2186	44.5686	48.833	45.9834	42.2558	53.3108	47.9957	50.3541	53.8948	22.1992	21.4255	22.0159	20.0742
Mycth_2089183	Fungal transcriptional regulatory protein, N-terminal	82.6746	67.08	39.3678	39.4603	92.0599	75.3711	67.4499	72.2615	28.4213	27.997	64.7815	68.9325	35.5032	34.1635	38.9014	43.4984	70.7423	74.4225	69.372	77.0933	46.6445	56.7658	41.4769	31.5515
Mycth_2089196	Tyrosine protein kinase, active site	51.8563	47.5477	33.8729	38.7138	32.5993	33.9965	32.0377	31.3204	32.1558	29.0492	43.0215	39.4749	33.6348	41.1632	36.3643	33.21	43.9348	40.0837	36.1832	35.552	21.1083	22.6905	20.0179	17.6191
Mycth_2089248	Thioredoxin-related	115.876	102.821	74.0007	88.1089	127.242	137.641	94.5578	107.67	64.9031	66.8132	70.9637	67.2053	68.7696	71.259	57.7969	60.494	93.3561	98.0302	82.7185	82.2954	71.8129	79.0706	86.6764	92.7366
Mycth_2089267	Heat shock protein Hsp70	189.542	249.871	194.231	207.008	110.962	110.438	127.609	109.23	163.532	176.064	199.929	215.404	168.832	189.303	222.863	234.069	172.375	190.59	110.517	119.888	202.743	177.998	166.733	133.305
Mycth_2089286	RNA 3'-terminal phosphate cyclase	17.4517	13.9088	11.5111	12.6757	30.362	39.49	12.9027	11.7455	14.0661	15.1285	9.23876	13.7446	8.6193	11.4617	10.2223	10.4445	16.3901	15.8839	26.6127	28.1055	9.15879	10.5934	10.4945	22.7401
Mycth_2089545	Short-chain dehydrogenase/reductase SDR	30.7129	27.283	43.7006	29.7483	18.7541	18.7476	59.3662	65.0087	14.294	15.1002	139.966	129.019	19.2246	20.0054	34.7821	38.4233	107.712	123.743	14.8398	14.3001	23.3394	21.9477	26.4139	20.8541
Mycth_2089588		308.966	252.279	57.1034	59.1999	157.947	145.123	244.924	198.943	172.297	193.141	275.78	313.038	176.569	153.795	229.224	243.645	440.425	560.487	155.368	170.998	114.419	112.198	142.533	183.61
Mycth_2089610		32.0569	38.0409	66.5927	69.8288	49.0798	59.0917	64.7769	71.8891	69.3658	70.1736	157.404	146.069	91.0744	75.1503	75.0671	80.6619	36.0412	30.4746	54.1401	52.5598	75.6518	71.1829	91.7907	171.355
Mycth_2089701	Calcium-binding EF-hand	13.0273	8.02558	3.37948	3.50229	10.7069	11.0424	7.64656	10.0211	4.86425	3.78823	11.4599	10.4739	4.61781	4.40192	4.0083	5.38314	12.7299	12.0752	8.36568	8.33716	4.36113	4.30764	3.77877	7.21286
Mycth_2089733	Amino acid transporter, transmembrane	92.4987	75.8153	36.2671	40.3913	45.6708	48.3211	57.0446	51.6725	32.5875	27.0997	57.2682	46.7122	28.3699	34.6695	35.3	37.105	97.0072	126.672	46.9508	46.8596	50.7495	39.2719	39.3246	32.3379
Mycth_2089819		119.467	140.357	41.9068	59.6752	31.9636	30.9864	24.5347	22.1466	34.4772	32.7403	25.251	32.3289	36.6481	45.6779	32.3565	29.681	33.2559	26.7846	32.861	29.8981	47.7378	37.0235	52.4433	69.1646
Mycth_2089827	GOLD	195.108	198.73	221.295	182.972	318.229	335.824	261.864	348.115	247.855	233.372	201.471	209.423	237.635	234.237	174.683	185.054	202.453	187.901	273.222	248.636	146.727	167.042	144.883	125.956
Mycth_2089843	Basic-leucine zipper (bZIP) transcription factor	40.1545	41.9119	36.4183	43.1993	19.2893	18.7636	20.6428	22.4329	45.5925	47.4518	28.0286	24.4644	46.36	47.0759	31.3728	26.6376	27.5028	25.4914	18.3491	19.7489	30.3352	27.3738	29.1104	57.7944
Mycth_2089931	Major facilitator superfamily	61.096	59.0875	16.0305	14.8144	33.1237	35.1884	43.2036	45.2964	20.281	20.4993	56.1981	55.9952	21.913	23.0445	26.6781	28.1367	45.2806	37.8566	38.4238	37.6928	10.7497	11.1099	9.24054	10.9255
Mycth_2089975	Homeodomain-like	55.7139	52.7133	6.0606	9.47913	22.4096	19.7067	32.2603	31.4705	7.96582	7.65479	48.7061	38.7223	8.37158	11.0863	26.32	26.3023	28.3412	21.6018	16.7651	11.1882	3.46243	4.64994	4.11801	5.29278
Mycth_2090056	PUA	86.3394	96.9107	84.6175	79.792	106.896	113.152	71.46	72.7223	81.8756	80.202	59.5861	58.7177	61.8659	58.0602	57.013	61.7113	62.8529	64.2007	123.208	119.759	92.6734	98.0449	66.9784	51.2687
Mycth_2090061	Nitrilase/cyanide hydratase and apolipoprotein N-acyltransferase	14.2373	13.4587	8.71962	8.66827	11.7162	10.3002	15.4395	14.3218	10.7502	9.87811	17.5414	17.2565	10.2301	11.5755	12.3575	15.9467	17.847	19.1898	12.4997	11.9327	6.94023	8.05154	7.96531	7.52458
Mycth_2090388	Phosphatidylethanolamine-binding protein PEBP	70.462	71.2427	82.5079	85.0676	96.5316	95.5736	59.1036	54.6346	88.4355	85.767	49.5329	51.3036	72.0051	70.6509	62.6137	63.2315	63.8031	66.4182	103.078	111.413	86.914	92.7632	80.7163	79.0045
Mycth_2090403	Protein of unknown function DUF250	111.69	106.925	62.5966	59.1718	125.049	121.674	120.64	128.841	56.5103	56.5548	99.2756	94.9522	48.9844	47.8745	79.2043	69.3788	112.583	109.221	105.29	97.2866	59.5547	67.9334	77.571	100.004
Mycth_2090548	Ubiquitin-conjugating enzyme, E2	48.0559	59.1348	95.3924	86.4061	77.1025	76.5869	70.4229	69.2559	204.414	195.594	85.3032	122.767	149.367	152.155	146.239	146.39	103.977	111.113	87.6638	90.4186	71.5815	63.0767	105.382	108.316
Mycth_2090554	Glutamate/phenylalanine/leucine/valine dehydrogenase	45.512	43.5495	57.3136	40.1273	101.465	101.549	148.64	225.347	165.147	171.762	70.6952	119.642	89.6403	59.3912	369.933	370.079	106.04	125.449	138.806	176.368	91.8249	86.9833	65.5706	50.9923
Mycth_2090568		653.512	624.895	548.958	445.052	516.435	529.765	589.712	675.703	466.468	448.576	670.169	655.872	454.664	456.851	451.729	423.138	592.844	522.53	573.462	487.801	399.231	397.665	371.305	388.853
Mycth_2090577	ATPase, F1/V1/A1 complex, alpha/beta subunit, nucleotide-binding	133.98	138.311	116.605	126.355	161.863	163.849	116.286	100.164	101.979	100.461	108.868	110.911	94.5186	101.81	98.4732	101.414	142.623	147.046	168.755	179.742	96.4169	104.741	93.9861	102.836
Mycth_2090608	NAD(P)-binding	36.3973	36.9043	64.5201	58.1308	56.9796	62.3155	62.2734	61.2697	154.102	154.573	17.6798	26.5689	140.513	124.722	65.3626	63.9989	71.5545	63.8171	80.0346	66.4678	48.7631	54.4892	64.9594	81.948
Mycth_2090611	Amino acid permease-associated region	14.8447	15.6586	7.3803	10.5323	9.85486	9.44055	13.0448	12.1265	13.4023	13.1973	17.4218	16.0301	13.6373	15.6978	16.7219	17.0892	15.6789	13.6155	10.5596	10.3171	10.0916	10.2744	11.8533	19.6744
Mycth_2090680	DNA polymerase alpha, subunit B N-terminal	34.8703	35.758	14.9869	12.945	44.1641	44.7676	26.6828	23.4386	21.5333	20.4315	24.8376	25.7197	20.4871	20.0132	21.9551	22.4522	33.4542	36.2672	53.9583	48.4164	19.4988	23.986	18.5896	16.0383
Mycth_2090891	Barwin-related endoglucanase	768.959	1116.78	3668.95	4161.72	2176.08	1739.61	1882.58	1955.85	1930.66	2015.68	427.591	575.152	1393.65	1493.45	611.166	641.913	2106.4	1983.2	936.821	1131.84	785.924	669.679	805.902	372.852
Mycth_2090897		20.983	17.5135	24.2715	24.5191	43.1048	40.4862	21.1616	24.7257	25.8259	25.5838	32.9394	31.1259	25.3875	31.4198	26.8496	30.1464	23.9932	25.4057	28.8095	30.6491	23.2777	24.0042	18.051	11.0592
Mycth_2090929	Flavin reductase-like, FMN-binding	37.2115	39.9492	65.396	63.3103	56.8973	64.5437	39.9042	48.9133	55.6137	50.4186	34.4521	33.3583	54.8608	51.8177	43.3153	46.1714	39.0401	41.7965	67.5581	68.5847	47.5036	48.1738	40.4878	31.273
Mycth_2090930		51.1152	53.8676	76.9331	91.3299	75.3748	75.0392	45.2748	51.26	69.2413	69.1865	27.9075	36.3569	61.8948	67.4424	43.3536	47.0291	43.3875	40.7636	70.0908	71.1231	58.1619	64.2368	47.18	52.5597
Mycth_2091001	Ribosomal protein S9	117.885	123.349	183.408	163.509	157.864	162.888	114.152	105.868	154.689	156.425	87.7126	95.045	146.368	130.408	95.0221	97.1846	107.651	99.3069	159.584	155.118	153.386	162.73	137.314	121.123
Mycth_2091453	Ribosomal protein L7Ae	105.071	114.554	76.649	69.7479	104.339	107.561	64.2016	72.8642	99.7793	92.1606	72.1102	68.7851	84.2883	77.5151	71.9591	70.398	59.5238	56.7393	93.0959	90.6645	68.1349	78.265	55.1705	47.641
Mycth_2091473	Cytochrome bd ubiquinol oxidase, 14 kDa subunit	388.02	370.206	848.011	825.654	635.349	652.256	447.002	530.736	857.16	874.317	217.008	265.545	911.295	802.74	399.44	394.861	362.521	368.601	624.502	627.805	1061.59	1191.66	1161.97	1065.06
Mycth_2091486	AMP-dependent synthetase and ligase	38.8147	35.7862	52.1646	65.0203	49.6042	52.259	33.9417	29.3429	40.6673	42.0414	21.5866	22.2575	45.1295	41.0182	27.1424	24.9626	30.276	33.5088	54.844	60.5565	34.6752	34.6487	33.5134	41.0552
Mycth_2091488	Major sperm protein	121.459	117.145	141.149	139.862	141.431	138.72	111.818	85.7455	138.012	126.428	119.685	117.788	133.294	134.505	130.332	133.214	118.032	117.325	127.568	140.553	128.615	133.38	154.679	140.559
Mycth_2091570	Protein of unknown function DUF6, transmembrane	12.053	12.6367	6.23822	7.1309	9.67704	9.70325	7.34594	6.83329	10.8134	10.802	11.1233	12.4218	8.01606	7.50802	14.7076	16.2029	9.82206	7.8101	11.1046	10.6222	2.94851	3.02613	7.22042	21.3324
Mycth_2091689	Ribosomal protein S6	82.3376	102.779	129.372	118.281	164.367	158.106	97.5787	114.344	155.316	147.589	113.223	100.189	153.955	139.942	105.923	105.587	94.2656	87.6418	172.934	168.65	119.676	142.12	135.669	140.382
Mycth_2091974	Transport protein particle (TRAPP) component, Bet3	39.5166	38.3474	30.5757	35.3671	35.1076	32.6778	28.549	36.8973	39.1044	40.8084	45.5714	58.9337	42.216	39.9188	43.5892	45.5778	30.1938	30.1048	31.2211	31.1681	19.9531	20.9017	21.5439	21.4774
Mycth_2091985	Cyclin-like F-box	24.4059	24.5989	26.0643	25.5767	19.7009	18.7519	18.9834	15.8485	25.2788	26.7113	49.8387	38.038	28.9693	35.0701	29.6643	28.7893	21.2435	22.0644	19.6571	20.2903	42.3435	45.5878	87.3279	68.0402
Mycth_2092086	Sterol desaturase	64.5935	62.2752	135.248	111.257	94.0932	96.5086	79.0734	44.2703	181.6	186.268	47.8925	49.4431	178.929	178.851	100.128	91.5125	45.6957	41.3095	102.7	87.7401	132.386	112.554	113.943	124.178
Mycth_2092214		28.3103	23.0472	20.6537	23.4357	29.7573	31.6666	41.3124	50.9739	21.4348	18.8022	48.9425	42.2769	17.1786	19.7908	20.8802	20.6635	58.7303	56.6049	28.8063	30.1743	12.7837	13.2235	18.181	44.8828
Mycth_2092294		10.4602	11.4422	20.4789	23.6923	13.1481	13.869	10.7606	14.2239	15.9752	16.6625	13.3804	13.0816	18.5185	17.5257	10.9166	10.207	12.9645	14.0336	12.5017	12.2541	9.01638	12.5886	12.4803	6.89497
Mycth_2092357		28.0779	25.9157	36.4372	35.6524	34.1297	35.4139	29.7951	25.5684	35.1696	37.4933	38.1748	36.1056	38.3542	37.5415	35.6687	36.0365	38.6239	44.3824	34.6189	40.8573	18.0003	21.9959	20.5688	15.5569
Mycth_2092438	PHF5-like	69.7297	64.0122	91.6028	116.256	69.3166	60.4458	53.1113	55.34	77.901	75.0141	63.6038	66.7146	69.6162	79.3654	67.4636	71.0061	50.2669	47.0698	52.9896	55.357	88.6187	74.8125	97.0419	96.2626
Mycth_2092577	Ras GTPase	128.473	126.607	81.5445	79.0409	85.269	95.2069	76.6222	74.7447	98.6335	90.2047	72.4674	86.7631	80.5261	78.0866	75.3065	82.5345	78.1675	70.1225	91.8778	98.4667	49.1991	50.6565	49.8419	71.949
Mycth_2092688	AMP-dependent synthetase and ligase	16.2332	13.8964	25.1696	31.1534	25.2595	25.8975	18.916	19.5068	15.3767	14.6321	22.9704	19.9541	15.3442	15.8809	10.6668	11.0508	34.7708	36.9622	31.4556	38.5711	13.1189	12.9259	13.1235	11.0336
Mycth_2092861		379.304	350.131	559.087	639.705	542.001	517.55	540.647	584.674	1277.09	1340.38	483.953	513.507	1075.73	990.508	1532.58	1564.79	352.524	473.732	326.018	366.759	241.101	257.824	215.405	160.531
Mycth_2093040	Amino acid permease-associated region	40.7836	44.5369	9.31449	8.30362	11.5468	14.05	23.611	29.0875	20.989	21.5876	79.6651	71.7453	22.27	20.4023	91.4293	91.0569	40.4055	35.7794	13.9388	15.076	14.0308	13.2093	12.7711	9.78382
Mycth_2093073	PUA	84.8116	90.5034	54.3998	50.2108	67.1938	68.4104	46.8151	51.9319	46.5851	48.133	51.3186	52.2349	41.8624	40.0009	48.9571	46.1473	47.0517	37.719	50.1149	44.2679	59.4918	59.4728	49.987	35.5967
Mycth_2093133	Nickel/cobalt transporter, high-affinity	15.8627	9.93767	2.0531	1.26712	4.396	4.0882	15.3307	17.199	4.06498	3.82989	38.1879	65.8383	3.37966	3.49361	200.338	266.903	15.0015	14.3897	4.97366	4.66053	5.59191	6.43274	3.87445	2.61176
Mycth_2093327	HAD-superfamily hydrolase, subfamily IIIA	20.3723	18.1963	5.12499	5.11256	14.7133	15.203	7.77269	7.02092	10.8757	10.1056	15.6455	13.8539	9.94374	9.42469	11.0107	10.6854	14.6479	11.5374	16.01	15.1925	9.31145	11.2676	8.20269	7.66391
Mycth_2093591	Hypothetical protein	196.033	197.003	197.255	182.974	164.653	191.442	103.306	142.477	161.06	138.345	78.9652	94.2424	134.619	113.968	100.567	96.3234	111.866	89.3352	222.788	179.814	118.425	126.462	121.139	121.039
Mycth_2093728	Ubiquitin interacting motif	22.7615	22.0806	18.2555	18.2023	18.8028	18.9072	17.4081	15.865	18.8135	17.2462	27.5792	27.6075	19.3424	22.1875	22.266	24.8984	28.698	29.8009	21.1327	22.1383	15.7414	16.7803	20.2118	41.1593
Mycth_2093740	Zinc finger, C2H2-type	29.3903	23.5665	46.9155	73.2982	35.3257	38.9415	27.1514	28.4748	22.9147	19.8152	30.3293	31.801	26.4977	29.3754	29.222	25.79	28.2371	26.5008	34.4331	32.1784	30.9905	26.8923	39.0481	48.0757
Mycth_2093808	Peroxisome membrane anchor protein Pex14p, N-terminal	35.6305	33.9828	49.1163	45.8051	57.1915	54.677	62.1089	69.4337	58.1867	53.7316	66.0648	64.7607	55.6615	59.8504	50.3579	53.1233	70.7616	67.2672	54.1638	53.9942	39.725	42.2062	42.2452	32.4105
Mycth_2094032	Phospholipid methyltransferase	59.1543	51.3048	58.8201	60.5827	76.6773	75.0766	59.6788	70.2195	46.7415	43.0624	50.3725	47.0261	46.5586	47.8064	38.3671	43.3525	58.8926	58.3753	77.8205	89.0535	42.4864	40.6029	36.0361	48.364
Mycth_2094250	NAD(P)-binding	5.19265	4.25215	9.9936	16.8222	30.785	53.1685	5.99099	8.65388	12.6734	9.11922	8.11163	11.424	12.9693	14.1125	14.9028	12.1789	14.5185	15.0524	35.8604	30.1622	5.57474	4.61537	5.57652	6.81382
Mycth_2094324	beta-galactosidase	5.7989	6.61027	6.45289	6.69205	3.98415	4.2779	34.1903	30.8144	22.1111	21.9149	19.0628	29.1972	36.7418	37.8953	9.96482	11.15	19.1546	18.2397	6.13855	4.1306	2.32835	2.59226	2.90065	3.14288
Mycth_2094326	Bacterial surface antigen (D15)	83.2175	86.8663	105.602	95.0011	128.859	127.006	100.383	99.8068	88.7858	86.9427	84.0897	75.1471	87.0658	86.881	73.1765	76.1329	105.442	107.453	123.52	122.911	92.7758	100.601	93.3003	94.0444
Mycth_2094591	Alcohol dehydrogenase, zinc-binding	2.67558	2.73585	4.48348	22.7396	6.41381	7.92423	2.60098	2.14432	1.33043	1.0247	1.64046	2.10426	1.95806	2.46041	0.684392	0.551017	2.74565	2.56477	5.5243	4.13335	1.67031	2.16485	4.06187	2.84268
Mycth_2094697		111.134	109.156	141.121	120.956	148.562	152.269	115.75	107.232	143.231	157.205	133.427	128.343	165.62	145.27	114.862	119.791	136.772	153.587	143.425	145.806	129.223	140.629	149.813	171.65
Mycth_2094824	Haem peroxidase, animal	3.98815	3.09623	1.10678	1.14313	1.5841	1.66644	3.9607	2.48869	2.03641	1.67958	4.13163	3.02731	1.84785	1.88181	2.55236	3.15757	7.33021	5.90753	1.44821	1.64563	1.67875	2.12926	1.58794	1.17679
Mycth_2094933	Protein kinase ATP binding, conserved site	126.208	110.463	127.452	115.455	174.922	180.202	132.927	121.876	110.857	103.243	121.849	119.203	110.464	111.149	89.2332	85.3452	129.68	122.943	181.447	167.811	74.3679	85.0483	65.6421	47.4964
Mycth_2095026		32.3033	28.0227	21.6873	20.6669	34.9064	34.1337	98.0778	83.121	32.7088	28.7735	50.3554	43.6926	25.8767	26.6882	53.9715	57.3752	46.5796	38.9334	27.9301	30.8901	21.9355	22.419	26.2189	39.4988
Mycth_2095112	Histidine triad (HIT) protein	794.041	787.934	672.394	606.788	318.6	334.563	482.916	630.622	493.949	493.942	724.352	709.626	490.548	474.799	460.416	471.692	516.047	454.798	388.197	337.578	570.025	500.178	552.904	565.458
Mycth_2095122	Aminotransferase, class I and II	86.6135	79.4587	73.6309	86.7494	78.1005	78.298	53.2959	51.0239	80.9862	77.9696	74.0171	74.1394	72.845	78.5571	68.6857	70.9281	62.3924	54.8406	69.9567	73.3236	46.7661	44.8829	40.9043	53.1388
Mycth_2095162		42.3672	42.8349	12.1264	13.3897	34.0232	33.2685	20.2978	20.5728	14.4475	12.9963	18.1173	16.6065	9.87986	10.5952	16.7138	15.6739	23.6887	20.2579	31.4013	31.1083	18.9716	19.5848	13.6059	10.2673
Mycth_2095260	AAA ATPase, conserved site	78.1524	77.3301	101.115	92.3634	92.6823	89.428	81.976	84.4306	78.171	81.3083	83.5751	84.7246	85.9075	94.5367	78.18	77.8734	94.6868	101.803	96.2315	104.464	83.5984	87.7369	82.0453	83.3277
Mycth_2095291	C-5 cytosine-specific DNA methylase	13.7202	15.5368	11.4012	9.7196	19.0444	18.839	11.3466	10.5091	13.4896	13.2173	10.8724	10.7438	11.7658	11.4547	10.1352	10.6574	12.7776	10.9246	22.114	21.349	7.73341	9.11791	6.46952	2.90361
Mycth_2095369	Major facilitator superfamily	13.4178	11.8553	2.31867	1.70531	3.33195	3.14817	10.5377	9.31519	2.26157	2.57715	16.0465	11.9978	3.82343	4.32038	10.9013	9.69944	15.2341	11.8559	4.97333	3.63184	1.67064	1.62053	1.22279	1.19295
Mycth_2095444	Sulphatase	0.270849	0.408849	0.0267209	0.241188	0.0453521	0.10172	0.0865774	0.191697	0.0180992	0.0506245	0.0419011	0.0205752	0.167089	0.106185	0	0.0431023	0.0510352	0.246922	0.113718	0.2009	0.0862065	0.114808	0.280942	0.317257
Mycth_2095451	Alkyl hydroperoxide reductase/ Thiol specific antioxidant/ Mal allergen	92.2721	80.4593	1392.42	1386.8	685.32	651.899	1018.47	1023.06	1249.32	1190.06	595.476	618.447	1314.54	1276.94	1369.26	1291.23	400.576	323.315	674.894	612.684	1012.06	905.559	864.85	1004.4
Mycth_2095534	RPEL repeat	900.115	651.885	71.5766	65.0792	237.952	213.617	339.493	353.45	98.0147	85.5032	726.654	649.557	68.0636	60.7301	248.429	276.557	439.118	383.89	268.079	263.687	261.926	331.54	264.838	318.116
Mycth_2095610	Protein kinase, core	305.092	246.018	108.19	91.9571	132.507	122.23	138.808	122.84	126.145	129.107	248.422	249.618	142.042	130.024	213.075	217.438	162.084	149.613	118.501	111.868	105.838	112.751	104.767	92.3746
Mycth_2095639		1717.32	1612.4	210.589	201.489	570.59	615.158	1159.58	1726.06	198.499	149.174	2365.72	2144.97	124.96	80.8326	1148.05	1238.02	1381.76	1151.04	695.777	591.478	669.938	615.093	301.275	160.077
Mycth_2095744	GRIM-19	164.128	187.05	232.127	240.708	259.914	262.288	267.511	310.044	244.356	227.037	162.967	162.993	235.25	241.053	174.292	160.022	232.606	181.903	275.702	250.211	207.271	234.749	214.85	234.16
Mycth_2095899	Lipocalin	38.767	38.1893	20.9058	24.7316	42.1286	45.3356	30.9531	39.7933	30.162	30.9829	28.8242	23.8723	35.4361	31.979	21.9512	25.4222	35.3137	35.2879	45.6145	42.2147	33.6708	38.8214	31.368	25.0026
Mycth_2095925	Proteasome maturation factor UMP1	193.404	197.195	288.166	271.792	301.984	339.577	254.2	337.768	253.902	252.486	248.798	226.811	243.775	243.165	180.875	185.662	284.693	289.591	325.614	319.619	136.549	140.553	118.979	131.512
Mycth_2096067	Scavenger mRNA decapping enzyme, N-terminal	79.1335	76.7055	63.4278	54.678	77.4739	86.7814	96.7744	95.7106	66.1329	62.2219	145.336	118.505	69.4461	68.465	91.6099	90.7592	115.222	129.638	88.3198	81.1097	51.0712	49.9418	48.9543	46.6443
Mycth_2096092	Phospholipase D/Transphosphatidylase	132.47	120.176	97.5246	82.9528	86.7509	78.679	125.05	132.746	147.164	143.62	185.23	177.364	128.177	118.091	144.853	159.001	129.772	131.895	64.3154	62.7363	113.105	111.722	101.372	67.8009
Mycth_2096131	Bromodomain	67.9262	54.3678	169.468	123.448	167.964	152.494	112.976	69.2586	274.502	284.992	51.791	54.7559	256.166	258.005	118.528	121.347	55.4874	47.333	117.806	128.199	132.936	155.563	160.599	262.089
Mycth_2096246	Nonaspanin (TM9SF)	47.9066	44.7253	30.1235	32.1124	51.0831	44.9549	34.8675	29.9943	45.5746	41.5076	43.9384	40.8916	35.6164	42.3617	41.3726	42.1819	38.9346	43.0746	44.3169	48.6157	24.495	27.5368	21.3355	24.8531
Mycth_2096307	Forkhead-associated	47.0586	45.9807	23.276	18.2194	57.5611	60.0652	33.877	31.5018	32.7352	30.1	38.4537	38.2019	28.1251	25.813	24.8763	29.8611	47.4255	50.4761	66.5981	65.8799	17.7379	20.0013	15.3608	10.278
Mycth_2096317	UbiA prenyltransferase	207.894	252.57	45.2497	40.5049	113.318	133.963	196.434	178.598	171.958	183.433	127.187	113.77	198.749	199.058	149.981	139.608	178.265	163.719	178.889	139.773	15.2945	17.9664	11.6394	9.22648
Mycth_2096341	Ribosomal protein S12, bacterial-type	193.083	199.256	237.089	233.225	294.128	300.5	191.83	211.137	211.646	201.086	159.808	166.347	178.813	167.861	134.087	143.808	173.067	167.3	265.223	251.139	204.985	206.423	188.497	220.883
Mycth_2096434	Glutamine amidotransferase superfamily	50.7567	62.5869	39.7481	38.4605	56.8489	54.5951	38.1918	39.2498	38.934	37.3101	33.1348	32.2113	32.8544	30.3917	37.9869	36.2955	47.1932	44.3034	56.9452	63.4669	81.7243	84.3594	70.2092	57.9014
Mycth_2096529	Helicase, superfamily 1 and 2, ATP-binding	39.2459	40.1014	31.8275	29.9284	37.1815	36.8373	28.4608	26.9546	37.6875	36.9969	35.3671	35.4707	31.9691	31.1321	38.2299	42.3443	30.1176	31.8524	38.4995	38.177	28.9667	29.4828	29.393	26.1273
Mycth_2096678		30.8927	27.7853	51.3607	44.1579	45.5206	44.2426	27.8367	29.3745	60.8272	53.7202	61.9287	58.3409	50.1267	53.5267	51.8714	54.0059	32.4424	30.319	36.5249	39.9092	34.0158	34.9544	42.835	83.4567
Mycth_2096690	Peroxisome membrane protein, Pex16	21.5714	17.229	32.2811	30.2976	40.4949	37.8999	33.961	34.4295	32.8244	33.3188	52.6118	44.1761	32.8555	31.9407	36.3809	40.5978	36.9481	43.9147	38.6196	38.4551	23.9243	25.8924	26.4344	28.8681
Mycth_2096708		208.887	246.338	382.582	370.902	405.707	416.316	345.178	388.919	413.094	397.254	256.628	261.436	427.254	390.786	300.229	289.784	272.14	248.578	358.836	347.375	444.456	473.562	440.698	414.627
Mycth_2097168	Aldehyde dehydrogenase, conserved site	22.2498	15.274	15.6544	16.5399	29.7067	30.291	45.1623	47.222	15.7485	12.9504	44.6794	37.3849	14.5489	13.5626	23.1835	23.248	90.4503	94.9088	25.5176	25.2711	12.16	13.6009	13.347	10.1897
Mycth_2097277		28.2986	30.3195	16.8892	20.5699	31.0109	31.1469	20.5633	20.5245	22.7671	23.2869	34.6979	29.7555	22.5087	19.4975	27.7699	27.31	27.4706	30.2432	36.5851	33.4077	20.5554	26.1045	21.4647	21.6255
Mycth_2097429	NIF system FeS cluster assembly, NifU, C-terminal	41.8978	41.9006	124.658	204.888	66.9371	64.695	60.1724	61.6495	66.5867	59.9668	47.731	43.1615	67.2472	84.7512	45.6443	43.4436	59.5434	58.0715	67.2884	62.0822	60.754	59.9887	64.7597	100.719
Mycth_2097501	AMP-dependent synthetase and ligase	274.609	238.824	109.158	93.1855	69.5885	75.7744	240.521	228.757	256.876	247.838	656.615	602.55	300.951	293.504	752.147	693.264	325.884	325.625	88.0939	80.0944	600.675	369.459	516.893	571.065
Mycth_2097570	Chaperonin Cpn60	108.108	104.121	607.053	734.702	209.623	204.051	114.492	104.76	276.46	294.15	87.4223	102.844	267.725	314.001	152.661	162.874	101.756	113.314	190.145	206.829	496.559	465.636	455.307	277.104
Mycth_2097686	WD40 repeat-like	47.4391	49.4858	36.5069	36.8882	47.4058	47.404	39.0764	35.8878	44.2299	44.7078	54.2626	54.2673	40.4621	45.4681	49.6737	48.5108	47.4062	46.3533	50.3996	50.3002	25.3725	26.2442	26.8136	30.7096
Mycth_2097778	Hypothetical protein	199.429	174.389	107.883	95.7976	170.241	168.261	159.656	175.432	88.2629	82.2715	108.588	125.201	88.8465	79.5315	77.1344	72.2127	174.628	152.805	178.808	175.801	117.511	132.884	101.112	111.486
Mycth_2097810	Signal transduction histidine kinase, phosphotransfer (Hpt) region	118.137	100.193	123.372	136.038	128.096	136.902	131.861	145.073	161.908	162.072	208.554	183.143	157.58	148.943	181.697	174.54	118.292	105.358	146.855	143.734	84.8282	96.3591	121.712	209.321
Mycth_2105956		0.763947	0.462475	0.690874	0.623595	0.586294	0.460249	1.11924	0.5452	1.68465	1.57069	1.78755	1.70232	2.35207	1.05242	2.30325	1.67163	1.49546	1.78758	0.588039	0.58436	1.17016	0.831145	1.03769	1.08393
Mycth_2106095	Aldo/keto reductase	47.4089	54.8403	43.2924	38.5102	52.4996	54.0988	42.8535	39.4304	39.6933	39.3063	54.5063	41.0653	31.823	33.3272	40.3864	41.1913	35.2313	38.4981	54.792	51.0646	31.628	37.633	36.1878	20.4327
Mycth_2106114		1.02834	0.816091	0.196936	0.131672	0.33425	0.374845	0.212695	0.470943	0.222321	0.124369	0.360285	0.303283	0.228049	0	0.126259	0.211779	0.626891	0.485291	0.335245	0.123388	1.24423	0.451278	0.657325	0.946421
Mycth_2106248	Glycosyltransferase Family 62 protein	51.0389	47.5434	34.2293	32.9933	45.7064	43.8881	30.0434	32.4468	36.9822	33.9199	47.6037	46.7888	31.1157	37.1416	37.5026	42.6832	39.5018	42.5235	49.8306	54.6501	12.2722	12.5877	13.2111	12.9877
Mycth_2106260	ABC transporter-like	75.4612	74.0278	136.128	140.727	352.228	370.759	114.415	112.564	86.1538	83.0423	46.3936	48.6197	73.9863	74.0519	68.6243	69.0279	167.327	178.255	314.588	284.904	34.2645	33.6925	48.8414	34.9881
Mycth_2106347	MFS general substrate transporter	6.17547	6.82127	3.41722	3.46043	3.74458	3.09427	3.97732	4.45083	5.59554	5.40559	10.457	8.22591	4.93292	4.94401	7.63604	6.71626	5.82964	5.917	3.89692	3.27389	2.23435	2.82241	2.39191	4.57215
Mycth_2106437	ATP-grasp fold	34.3801	37.8735	34.0617	38.3449	37.3016	37.4077	32.4809	32.6241	33.7895	36.0581	23.7387	24.7131	35.3848	30.8094	20.5766	21.5831	28.2116	32.6047	40.1774	43.102	30.7531	32.9826	27.4526	27.3324
Mycth_2106471	Peptidase, trypsin-like serine and cysteine	0.415502	0.627204	0.204959	0.164444	1.70455	1.17035	6.98613	6.94023	1.02732	0.906053	2.73188	1.95696	1.59493	0.78733	1.498	1.58693	2.66192	1.55307	1.50028	0.963111	0.264494	0.0352247	0.102616	0.312876
Mycth_2106506	Peptidase S28; serine protease	2.60076	2.69903	1.64639	2.32513	2.87989	2.36628	3.63611	4.0737	2.41241	1.95215	2.92419	2.89767	1.84425	1.49099	2.0249	2.05954	5.21945	4.90573	2.17349	2.55777	9.17329	7.70902	8.78122	6.96704
Mycth_2106567		0	0.0911634	0	0	0.0808994	0	0.0308875	0.0341951	0	0	0.0373718	0.0367022	0	0.031569	0.0305589	0	0	0	0	0	0	0	0	0
Mycth_2106573		1.22963	1.20103	0.863446	0.629787	0.266452	0.373515	1.47511	1.52044	2.07355	1.33842	2.46177	1.69236	0.927142	0.675844	1.30844	1.89925	0.799575	0.725356	0	0.0737702	0.569788	0.674516	0.392997	0.166423
Mycth_2106582		9.26381	6.17404	0	0	1.87848	1.31664	1.43441	2.71287	0.499778	0.873694	3.5434	2.48566	0.768982	0.549773	3.78441	4.83518	3.28825	2.0455	1.41306	0.95348	0.706695	0.475534	1.10825	0.899517
Mycth_2106616		20.2336	22.212	8.3347	9.92889	17.5569	19.045	15.5998	16.6329	9.48547	7.26742	13.6004	12.4446	8.73042	9.41508	11.1753	11.0899	18.8547	17.906	16.5649	15.6263	8.54791	8.25277	8.11276	9.13152
Mycth_2106642	BTB/POZ fold	7.67377	8.84146	3.51465	3.0983	4.65442	4.09054	5.36745	6.34372	2.66872	3.49195	5.47623	5.29193	3.25075	2.81707	5.39646	6.08459	6.08566	6.72318	3.58218	4.10257	3.18681	3.57805	2.7908	2.61995
Mycth_2106715		6.33877	7.8278	1.95992	2.11979	4.43531	4.49853	14.12	10.3938	1.22342	1.69885	5.48384	4.61622	1.89576	1.57805	2.41453	2.44858	22.7046	24.7165	7.16341	8.0179	3.11504	3.63255	2.15493	1.28735
Mycth_2106723	Hypothetical protein	30.0593	27.1101	113.202	72.1824	49.7634	54.5752	67.5265	73.7361	157.781	174.453	29.6362	39.7705	146.736	110.984	116.313	104.769	49.2002	51.7955	53.933	58.5166	83.1069	84.3169	100.488	113.157
Mycth_2106732		7.77339	6.88395	2.36203	1.69207	1.52722	2.03384	3.20702	3.87322	5.18063	2.41509	21.077	16.1957	4.37632	4.02273	9.08605	8.52733	5.01258	4.26146	1.81898	1.3742	4.26376	3.47952	2.42148	1.81239
Mycth_2106779	Ankyrin	7.2108	7.75889	4.68364	4.03242	6.12709	5.67802	3.35257	3.00855	5.50537	5.17846	4.97161	4.70499	5.0865	5.24003	3.3631	3.33581	3.73415	3.44912	4.83285	4.7674	5.44551	4.94109	5.17328	6.50806
Mycth_2106818		0.569305	0.253207	2.6478	1.5933	2.24699	2.39389	2.6309	2.94429	3.94562	5.21151	3.70222	4.21355	4.6605	5.46558	2.88584	3.23887	2.3319	2.40599	2.66685	4.02295	0.533892	0.872191	0.729112	0.449104
Mycth_2106821	Zinc finger, RING-type	31.7766	31.7798	118.047	229.39	47.0439	44.186	41.3845	35.8997	33.7644	33.0316	35.1942	42.5742	51.8009	52.6647	48.9108	42.4571	33.9741	32.4005	36.9764	43.3626	34.689	25.784	34.024	34.1467
Mycth_2106971	Exonuclease	37.837	35.7785	20.9475	23.2034	24.3212	24.3988	22.6238	23.6259	13.9768	15.4665	28.2721	25.1976	15.8575	15.1852	15.2339	16.8107	28.9281	19.935	26.079	23.7023	18.156	18.9855	22.5407	20.1071
Mycth_2107070		7.34372	8.3919	8.6859	8.98057	15.2741	14.9986	9.80647	9.12211	8.85529	10.5748	9.68872	11.5836	9.33231	11.6241	8.72619	9.53313	12.8839	12.412	16.7677	17.5885	5.27223	4.0782	4.52804	2.46807
Mycth_2107078		0.69991	0.622592	0.217016	0.217647	0	0	0	0	0.22049	0.2741	0.680606	0	0	0	0	0	0.207243	0	0	0.305929	0.175033	0.279726	0.108652	0.4141
Mycth_2107102	Ribosomal protein S19/S15	1271.08	1235.38	1498.59	1472.19	1616.74	1582.48	1611.78	1793.31	1087.18	1037.62	897.261	919.278	1040.71	1026.32	687.537	699.144	704.778	578.231	1540.7	1533.11	1186.12	1178.85	899.974	990.129
Mycth_2107104	Alcohol dehydrogenase, zinc-binding	5.2367	5.2564	177.662	471.422	21.9789	15.516	18.7452	10.3261	6.68895	6.14822	1.7896	1.32712	33.7239	84.3788	6.65975	2.06631	8.12574	4.82105	9.11905	4.728	23.1245	17.092	46.8301	22.2805
Mycth_2107129		0.675858	0.526047	0.403399	0.51491	0.280092	0.244307	0.142586	0.236782	0.620997	0.625308	0.488805	0.338857	0.305758	1.04441	0.587788	0.23662	0.373559	0.304995	0.0936419	0.241257	0.147891	0.157566	0.220328	0.217707
Mycth_2107169		23.7328	16.6416	7.65697	9.07546	6.4979	9.93692	10.2619	20.2248	9.19403	7.25331	26.8791	15.8117	10.8818	8.87475	14.0577	13.0529	18.502	18.8148	9.47963	8.9951	3.57909	3.58894	6.44737	5.68194
Mycth_2107175		0.361656	0.187661	0	0.0656028	0.0555108	0.124505	0.169552	0.234636	0	0	0.256434	0.100736	0	0	0.0838744	0	0.249867	0.302231	0.167028	0.0614752	0.501202	0.281048	0.327497	0.49927
Mycth_2107194	Hypothetical protein	2.22131	1.30296	0.104809	0.210227	0.355774	0.0997456	0.407504	0.526332	0.283965	0.728078	5.42358	5.0843	0.0728203	0.347079	2.28462	1.52156	1.26779	0.387406	0.356832	0.394	0.422665	0.450316	0.26237	0.488868
Mycth_2107239		0.422306	0.438264	0	0.114907	0.38892	0	0.29698	0	0.465632	0.217067	0	0.529332	0	0	0.220366	0	0	0	0	0	0.0924087	0	0	0.242916
Mycth_2107271		10.3436	6.01678	2.14492	2.36628	2.30563	3.19805	4.35513	4.35987	3.24468	3.70248	11.3236	10.5702	3.12958	4.83005	5.77563	7.26574	5.64429	6.47478	3.65131	3.15811	4.09428	4.23926	3.65121	16.4624
Mycth_2107294		1.39708	0.966582	2.27421	1.77397	1.64403	1.20241	1.14622	1.5711	1.36926	1.38302	1.38685	1.29715	0.936356	1.05994	0.540013	0.203801	2.1986	2.25721	0.932001	1.979	1.32474	0.506657	1.26513	1.17864
Mycth_2107298		4.17312	6.65465	11.0457	5.42814	15.9352	13.5606	12.6692	5.46773	8.60396	9.62633	2.85793	2.80673	21.4885	17.9234	21.953	18.53	5.55543	5.71598	14.1024	11.8342	14.2542	16.2308	15.2633	14.145
Mycth_2107377		2.61015	2.11417	1.24357	1.03932	2.66764	3.18887	2.75332	1.70995	1.00611	1.26527	2.43756	1.80872	0.960028	1.02954	1.43953	1.08656	1.53944	2.07487	1.73471	1.98033	1.86669	1.69197	0.968508	0.966751
Mycth_2107379	Thioredoxin-like fold	12.8112	14.4249	0.636081	0.607553	5.44935	6.05353	8.45967	7.67064	1.21046	1.35812	4.22724	3.35852	1.4521	1.46446	1.63121	1.61234	7.38565	7.66923	7.60539	9.30849	0.439738	0.390422	0.181979	0.218345
Mycth_2107416		39.8069	38.7479	10.0903	14.3889	8.2953	9.15272	16.3466	14.0252	10.9994	12.5453	32.0161	26.5865	11.8305	15.6631	14.2522	9.91831	16.9632	10.9268	7.64902	8.00123	7.24816	7.72235	9.07755	8.15616
Mycth_2107516		8.97383	10.0338	4.3385	4.07339	10.8364	10.1759	7.69647	7.18516	8.15943	7.66577	16.1154	13.7773	7.6321	7.82552	10.3172	13.1527	12.4588	12.8235	14.0376	13.1719	3.82182	4.48168	3.79738	2.13324
Mycth_2107611	Hypothetical protein	0.860649	1.4514	0.700494	1.28797	1.38707	0.555545	1.36179	0.921319	1.1071	0.589836	1.46459	1.07877	0.973395	0.77324	1.6467	1.6949	1.56088	0.863081	1.19245	1.5361	0.56498	0.601942	1.05214	0.643573
Mycth_2107631	Hypothetical protein	1.43517	1.02396	1.07076	0.781002	1.69344	1.52856	1.00926	0.977672	0.824172	0.645473	0.915855	0.562154	0.642509	1.16047	1.18575	0.745836	1.27043	1.03444	1.44993	1.69243	0.726225	0.460059	0.706668	1.54787
Mycth_2107654		0.360697	0.0467907	0	0.0490716	0.0415226	0.325959	0.285361	0.0702042	0	0.154499	0.0383631	0.150703	0.0339957	0	0.0941084	0	0.0934517	0	0.166585	0.0459841	0.0591955	0.168182	0.146983	0.103739
Mycth_2107761		1.21413	0.735005	0.329399	0.440476	1.02497	1.25394	0.924969	1.49664	0.44623	0.416045	3.61572	1.52183	0.915455	0.872656	2.04144	1.85968	0.62913	0.811707	0.654193	0.206381	0.664187	0.283056	0.494755	0.139677
Mycth_2107812	Zinc finger, CCHC-type	0.282122	0.292782	0.153082	0.179115	0.151561	0.169968	0.115732	0.201339	0.12097	0.386697	0.360071	0.255392	0.230447	0.152081	0.17993	0.205774	0.243647	0.0707297	0.195444	0.0959115	0.123467	0.0438482	0.0894162	0.129824
Mycth_2107828	Protein of unknown function DUF1399	98.5579	172.275	25.8203	15.2716	16.0996	16.8165	45.9498	43.5984	32.3495	34.2125	85.4348	63.9696	26.8065	26.8234	47.3491	50.5613	72.5701	90.3768	23.9201	22.1206	27.3435	23.5413	29.4322	28.1511
Mycth_2107928		6.93589	7.19798	2.86236	4.46551	6.2976	4.64104	3.5036	5.17171	4.81108	5.69073	9.80815	9.14264	5.45064	5.05539	9.58337	8.63577	4.58952	5.19213	5.86518	5.38014	1.49633	1.00208	1.32693	1.70823
Mycth_2107938	WD40 repeat	12.3409	12.0339	18.4969	22.8589	24.1887	22.942	23.7104	26.7208	20.4361	20.2027	30.0748	32.3379	21.384	23.0955	27.9619	29.5511	26.9624	30.7292	23.9166	27.6426	23.9064	23.1036	26.7701	13.6294
Mycth_2107968	Hypothetical protein	16.6667	22.1074	40.7257	42.5259	21.4481	25.5349	16.6883	34.3727	80.8894	82.4525	37.3781	40.7666	85.1373	77.5077	60.3601	47.0476	15.938	20.8092	24.2646	25.216	42.9427	50.3325	50.4949	36.062
Mycth_2107979	D111/G-patch	11.9248	10.5977	7.29274	9.68022	11.3461	10.6828	11.3048	9.23267	9.34663	7.72102	9.9222	9.52422	7.99781	9.70745	8.80096	12.6285	12.4721	16.4512	10.7714	11.4901	2.16247	3.87063	4.58191	4.82047
Mycth_2108128		29.5329	30.2402	14.6716	16.6428	10.0935	9.76043	19.1071	19.3137	20.9849	19.1605	30.4893	23.8557	21.7235	28.2552	31.0497	23.5512	22.5807	16.0586	9.45675	9.57162	8.35799	8.20097	11.0896	6.55348
Mycth_2108150		1.30381	2.1549	0.943279	0.630681	1.33415	0.947583	1.83377	2.25571	0.425947	0.992834	1.60242	1.37195	0.873844	1.38832	0.77274	0.464921	3.20284	2.08231	0.624457	0.4925	0.338132	0.450316	0.603451	0.0666638
Mycth_2108166		1.41126	1.3344	0.204203	0.102398	0.231056	0.0323897	0.220543	0.12208	0.207472	0.322396	0.747159	0.681361	0.709393	0.450819	0.567313	0.466636	0.476684	0.314499	0.231744	0.159926	0.0411747	0.0877369	0.153356	0.0432946
Mycth_2108176	Fungal specific transcription factor	1.15977	1.57971	0.432643	0.552238	4.63947	4.22972	2.14092	1.29795	1.705	2.03676	3.91639	3.51308	1.20239	1.12013	2.54681	1.83986	1.42728	1.63553	3.51507	3.40067	0.475836	0.43937	0.295376	0.517012
Mycth_2108207		3.84475	2.62502	2.74499	2.20238	4.00669	3.13486	4.76715	3.62346	3.86733	2.35759	4.82096	3.2973	3.43296	3.85423	3.09736	3.89648	4.61362	3.14537	2.80368	2.37338	1.68261	2.1701	1.53924	6.93727
Mycth_2108297		0.768263	0.896955	0.521083	0.731638	1.23817	0.991821	0.540269	0.672889	0.423541	0.460705	0.817111	0.56173	0.868907	0.552189	1.13586	1.17675	0.597141	1.63717	1.33056	0.685605	1.17677	0.0895544	1.20008	1.28155
Mycth_2108373		0	0	0	0	0	0	0	0	0	0	0	0	0	0	0	0	0	0	0	0	0	0	0	0
Mycth_2108406	Cytochrome P450, E-class, group IV	0.579471	0.334093	0.139745	0	0	0.132994	0.271669	0.250634	0.615257	0.926645	0.438269	0.215208	0.534016	0.879267	0.761541	0.619894	0.355872	0	0	0.0656667	1.12711	0.480337	1.0145	0.829594
Mycth_2108417		2.16705	1.47587	1.32284	1.99004	3.30543	1.74853	3.28601	3.427	2.88716	2.32057	4.3792	3.16896	1.99139	1.84961	2.49718	2.25236	3.69624	3.39559	2.25188	2.69364	1.30403	1.76825	1.47178	1.18419
Mycth_2108494	Hypothetical protein	11.2931	8.45759	2.27421	4.94178	5.14653	6.49303	9.57913	12.7803	9.84152	7.5002	8.61829	7.19916	5.00365	5.94123	8.58621	9.17104	17.0526	11.9087	7.5277	7.83682	0.866173	1.84568	1.26513	0.642895
Mycth_2108524		0.528126	0.629279	0.339633	0.574798	0.576443	0.545444	0.536461	0.715735	0.301937	0.294918	0.26629	0.653797	0.501446	0.731063	0.394663	0.325284	0.513536	0.490387	0.632361	0.478785	0.342412	0.674904	0.637658	0.61207
Mycth_2108584		49.4196	49.8714	70.4832	57.5555	24.9305	26.1161	33.4992	25.7318	32.1616	30.6332	12.0524	7.80329	47.1516	49.2458	17.4474	16.6224	18.558	18.6242	19.2866	18.9412	45.0007	45.3029	53.0752	35.9228
Mycth_2108644		4.79133	3.07814	2.10462	2.2349	1.78603	1.64948	2.08584	3.10854	1.67711	2.34549	0.873596	2.19253	1.89235	1.72189	1.11119	1.49773	2.12806	1.60162	1.36985	1.62889	1.24814	1.06383	0.557844	0.787439
Mycth_2108695		0.803951	1.43028	0.810143	0.499999	0.211541	0.118616	0.201916	0.849447	0.717587	0.550978	1.36811	1.39158	0.562881	0.330194	1.1187	1.85968	0.595123	0.691048	0.583469	0.175703	0.603154	0.803267	0.530413	0.290678
Mycth_2108717	Hypothetical protein	2.10282	1.54578	0.665589	0.476804	0.564836	0.633436	0.369694	0.682139	0.322022	0.480382	0.223653	0.439291	0.396383	0.12595	0.853443	0.460128	0.908023	1.05438	0.0809311	0.982969	0.805242	0.245121	0.666473	2.25787
Mycth_2108831		20.8297	19.5775	11.6223	10.6936	17.1018	20.1936	15.4773	16.2168	12.7111	15.4874	26.1669	22.1677	12.3719	13.1352	17.4318	13.7595	17.3781	13.7943	14.5208	12.2254	10.0619	8.52113	8.59481	12.6145
Mycth_2108940		0.653762	0.0848082	0.266053	0.0889422	0	0.2532	0	0	0.300347	0.056006	0	0	0	0	0.398	0	0	0	0.150968	0	0	0	0.0888021	0.112816
Mycth_2109000	Cytochrome P450	10.7545	7.18981	2.14187	1.359	3.22725	3.91041	6.74152	5.48782	4.79645	3.58863	9.76758	8.91942	5.13262	7.06397	9.24804	7.36822	7.8199	6.30131	5.95285	3.57401	2.76755	3.11764	2.93257	5.65326
Mycth_2109027	Major facilitator superfamily	0.675754	0.728262	1.24104	3.5925	0.646268	0.671071	0.328994	0.121408	0.668663	0.712492	1.0615	1.15107	0.431132	0.579102	0.940316	1.4104	0.502791	0.417024	0.312092	0.530153	0.181991	0.121186	0.29655	0.861126
Mycth_2109081	NAD(P)-binding	0	0.0750643	0	0	0.266452	0.149406	0	0.112625	0	0	0.246177	0.241766	0	0	0.201298	0	0.299841	0.0725356	0.133622	0	0	0.202355	0.117899	1.56438
Mycth_2109123		1.45376	1.50869	0.121357	0	0.823897	0.115495	0.0786411	0.261187	0.411002	0.536479	2.85451	2.52303	0.337273	0	1.16707	1.17454	1.23619	0.112144	0.619762	0.456211	0.636222	0.729986	1.45822	2.31569
Mycth_2109142	Glycoside Hydrolase Family 35 protein	0.193707	0.703594	0.472983	0.527065	0.490582	0.500149	4.93803	10.0288	6.15823	6.73732	0.988914	1.37586	5.0024	6.47407	9.23192	9.15536	0.234206	0.194255	0.536774	0.345732	0.55103	0.2258	0.131559	0.222846
Mycth_2109153	Protein kinase, core	24.5658	17.8894	4.8886	4.053	7.74405	7.75408	13.9387	16.8341	5.07725	3.95169	10.9877	10.1384	5.61565	6.69139	7.2295	6.51875	13.0717	8.55304	9.04312	7.59599	7.59661	6.60931	8.5501	5.38964
Mycth_2109166		10.5532	12.624	8.30522	9.0308	11.4252	11.3152	12.52	11.4774	13.7972	14.9618	13.6403	14.9442	16.8253	18.0073	15.4134	16.1466	17.3652	14.2991	14.5845	16.5966	7.89722	10.3671	6.653	5.93129
Mycth_2109169		0.501575	0.404855	0.12096	0	0.102649	0.115116	0.0391916	0.0433885	0	0.0381943	0.0474192	0	0.0840418	0	0	0	0.346537	0.111776	0.0514775	0.0568394	0	0.0519709	0	0.0512911
Mycth_2109170		0	0	0	0.332335	0	0.105121	0	0	0	0	0	0	0	0	0	0	0	0	0	0	0	0	0	0
Mycth_2109230		0.401523	0.694493	0.21787	0.218504	0.24652	0.207345	0.282365	0.104201	0.245954	0.183453	0.740226	0	0.252291	0.0961983	0.884643	0.234291	0.184941	0.134219	0	0.204756	1.31792	0.748872	1.12716	0.461923
Mycth_2109239		29.2541	27.8528	21.2618	14.6052	16.7251	15.3377	15.5395	22.7755	14.3357	17.5352	8.90608	8.37274	15.7169	14.7892	13.1956	13.6246	27.876	15.6104	13.8827	15.8761	19.8893	18.2705	22.2622	15.8085
Mycth_2109422	Heterokaryon incompatibility	3.74952	4.66944	0.379778	0.0544117	0.782702	0.981027	2.2149	1.98502	1.17595	1.13066	2.85004	1.12794	0.452343	0.754591	1.25219	1.09393	3.31589	1.75472	1.24681	1.47866	0.262549	0.419589	0.461771	0.184044
Mycth_2109468		7.72862	5.46257	1.47682	2.17976	2.76665	2.91703	6.04895	6.99656	4.45422	4.10011	13.3705	10.4919	5.88546	5.83177	7.66386	7.84325	6.35086	6.54025	2.70373	1.91167	1.92153	2.22682	1.7578	1.72507
Mycth_2109594		16.7749	17.6979	22.7404	23.1705	25.5597	29.6424	36.6442	35.2748	28.5119	31.1665	19.7264	22.2137	26.3891	22.3114	34.5095	36.1449	27.7615	27.3293	25.8417	25.0093	14.3656	13.6684	16.321	11.6687
Mycth_2109614		3.45658	4.40078	9.86125	7.67924	6.76044	8.53839	3.15751	2.71883	5.18638	4.07846	41.2965	25.4596	6.01859	7.63254	7.16519	4.95915	8.54316	8.25491	8.62383	10.0309	14.909	16.5157	7.1831	4.13232
Mycth_2109689	Hypothetical protein	3.04172	3.96129	4.72485	9.60701	2.52662	3.14146	2.34875	2.0895	0.832963	0.44962	2.74033	1.59481	1.57394	2.65777	2.57274	0.835226	2.26634	2.03354	2.86468	1.45987	1.61829	2.33596	2.39797	1.67416
Mycth_2109705	Heat shock protein DnaJ, N-terminal	6.37418	5.0114	1.78175	1.41903	4.0914	5.33639	2.78461	2.18052	0.88739	0.893551	14.504	14.4055	0.837433	1.21478	2.08304	2.53593	3.90347	2.56656	3.12228	2.4625	1.94426	2.97209	1.96777	3.46652
Mycth_2109793	EAP30	45.7138	35.0798	29.4862	26.3485	31.3081	35.4429	52.3416	63.611	37.8146	31.7707	104.089	78.3896	40.925	42.066	57.2052	52.2402	67.1708	56.9486	33.7207	34.081	20.147	21.315	21.0246	13.155
Mycth_2109943		0.613036	0.578364	0.604798	0.485245	0.307948	0.92093	0.901408	1.08471	0.245793	0.114583	0.900966	0.884824	0.252125	0.520733	0.116324	0.292671	0.577562	0.614769	0.61773	0.85259	2.3902	1.87095	1.42316	1.17969
Mycth_2109950		15.1956	16.0674	14.6682	15.112	11.1653	12.7328	12.3567	20.6634	16.4084	17.6283	24.1513	24.0608	17.6032	14.6017	17.3547	17.7096	16.8657	19.5103	10.8202	12.8245	13.4438	14.0941	11.7056	7.33184
Mycth_2109970	Delta 1-pyrroline-5-carboxylate reductase	62.1736	67.7254	34.532	35.5134	64.107	72.2063	84.1011	99.8419	34.0623	32.3821	17.9925	18.9383	23.5348	21.7437	14.4661	16.3829	50.3304	63.8205	82.5685	80.6434	48.4193	40.6657	26.9092	21.0213
Mycth_2110132		3.43706	3.8912	0.949444	0.612132	1.26614	1.54899	3.69151	2.82185	0.50529	0.256969	2.81813	1.56659	0.235595	0.269497	0.86958	0.492269	2.97912	3.88545	1.78941	1.33844	1.39479	1.39863	0.780936	0.948979
Mycth_2110233	Lipocalin	9.37921	8.47124	4.75922	3.93691	4.92321	6.71132	5.33516	5.05913	6.16487	5.90141	6.8365	6.44652	6.49266	7.27049	6.79288	7.2286	6.72336	6.58079	5.97274	6.36633	2.64774	2.80604	3.39154	1.85604
Mycth_2110320		2.66452	0.762816	0.59826	0.4	0.761548	0.664252	0.839972	1.50218	0.405225	0.56672	1.17267	0.383885	0.762055	0.264155	0.447481	1.04544	1.90439	1.01354	0.169737	0.468541	0.683575	0.599773	0.299527	0.591927
Mycth_2110369	Hypothetical protein	0.697347	0.723697	0.0945966	0.189743	0.321108	0.450134	0.490398	0.67864	0.192222	0.238959	0.148337	0.145679	0	0.56387	0	0.305179	1.44539	0.349659	0.40258	0.177805	0.152593	0.243864	0.568333	0.120337
Mycth_2110542	UDP-glucose/GDP-mannose dehydrogenase, C-terminal	0	0	0.130363	0.065371	0.110629	0.124065	0.0422383	0.0935229	0.0883	0	0.153317	0.15057	0.271725	0.388532	0.041789	0	0.290482	0.240931	0	0.30629	0.210287	0.0560111	0.032634	0.138196
Mycth_2110543		0.124984	0.129707	0.135635	0	0.230206	0.129083	0.087893	0.0973051	0	0	0.744412	0.313318	0.282714	0.538994	0.086958	0.765752	0.259054	0.250674	0.230892	0.382412	0	0	0.0679075	0
Mycth_2110559	SANT, DNA-binding	2.53159	2.70768	1.34563	1.68693	1.99839	2.10769	2.32529	1.5486	1.51908	1.13306	0.901182	0.733932	2.55159	2.4323	0.952573	0.678304	2.23096	1.99473	2.86334	3.10889	0.689624	0.746786	1.0667	1.24817
Mycth_2110569		0	0	0	0	0	0	0	0	0	0	0	0	0	0	0	0	0	0	0	0	0	0	0	0
Mycth_2110630		1.05636	0.797293	0.937949	0.940677	0.0884409	0.0991821	1.28314	1.49531	0.282361	0.39489	7.76256	8.42595	0.144818	0.138047	0.935412	1.68107	1.39333	1.54087	0.620929	0.881492	0.756498	0.80599	0.469598	0.220957
Mycth_2110635		1.57786	1.63748	0.311331	0.312236	0.528406	0.888872	1.36179	2.62436	1.6343	1.32713	4.69891	3.17637	1.73048	1.70113	3.8922	3.20148	1.83341	1.87001	0.993711	0.146295	0.910245	0.468177	0.428648	0.363041
Mycth_2110651	Alcohol dehydrogenase GroES-like	4.88978	4.01131	1.16237	0.760273	1.20086	1.25051	2.71818	1.55901	0.821553	1.0213	3.16994	2.45161	0.983174	1.47276	2.65686	1.79345	3.21747	2.38175	1.20443	1.04491	1.58968	2.12796	2.22662	1.47866
Mycth_2110653	Berberine/berberine-like	0.292059	0.515261	0.0633895	0.0317869	0.645527	0.693763	0.369694	0.500235	0.257618	0.180143	0.84491	0.780962	0.374361	0.335868	0.772163	0.434565	0.726418	1.28869	0.566518	0.268083	0.0639081	0.163414	0.158684	0.174716
Mycth_2110669	Fungal transcriptional regulatory protein, N-terminal	0.461897	0.0958702	0.100252	0.30163	0.0850763	0	0.519715	0.503448	0.0679046	0.0633111	0.235808	0.926332	0.348271	0	0.128547	0.323423	0.638248	1.11169	0	0	0.404288	0.172295	0.150577	0.255062
Mycth_2110682	Beta-lactamase-like	1.11201	0.989165	0.287326	0.230529	0.097533	0	0.40962	0.164903	0.311388	0.326615	0.270334	0.265491	0.279485	0.532837	0.331578	0.139042	1.02438	0.743433	0.29347	0.162019	0.486657	0.0493805	0.115083	0.121836
Mycth_2110715	Hypothetical protein	0.160357	0	0.783099	0.0872641	0.812238	0.579654	12.0662	2.74657	0	0.0549493	0	0	0	0.0576282	0	0	0	0	0.296238	0.163547	0.42107	0.149539	0	0.0737914
Mycth_2110729	Glucose-methanol-choline oxidoreductase, N-terminal	0.137079	0.284518	0.545456	0.44758	0.0841615	0.235957	0.0642659	0.177869	0.201523	0.532358	0.155515	0.0763642	0.0689052	0.853889	0.158955	0.199966	0.126277	0.320755	0.295442	0.0466022	0.159976	0.511327	0.34757	0.168213
Mycth_2110731	Aromatic-ring hydroxylase	1.82772	1.42259	0	0	0.336646	0.188766	0.706924	0.64033	0.134349	0.125261	0.544302	0.381821	0.275621	0.52547	0.254329	0.159973	0.757662	0.458222	0.253236	0.279613	0.0399941	0.596548	0.297917	0.336425
Mycth_2110752	Oligopeptide transporter OPT superfamily	0.670967	0.69632	0.242715	0.486842	0.102987	0.23099	0.235923	0.435312	0.411002	0.0766398	0.475752	0.186891	0.0843182	0.241129	0.155609	0.48939	0.386308	0.336431	0.413174	0.342158	0.831982	0.104284	0.121519	0.360219
Mycth_2110837	Calcium-binding EF-hand	169.864	138.871	79.604	69.7784	98.3368	86.2445	111.271	122.654	84.1908	98.1977	168.313	173.495	84.0376	80.1087	143.265	149.474	139.428	110.855	89.9888	99.2457	115.428	118.086	160.845	176.071
Mycth_2110839		15.3376	15.753	1.97333	3.26976	5.09666	5.87896	10.0075	10.5252	5.9276	8.0732	19.1044	15.7232	8.22632	7.15984	12.0463	10.0336	11.416	8.24544	4.30854	4.43479	1.52238	3.68631	3.69417	5.78456
Mycth_2110896	Carboxylesterase, type B	0.0643857	0.133637	0	0	0.118591	0.0664971	0	0	0	0.397134	0.0547836	0.0538021	0.0485469	0	0	0.169062	0.0889679	0	0	0.0656667	0	0	0.0699653	0
Mycth_2110911	NACHT nucleoside triphosphatase	0.0194706	0.121238	0.0211298	0.0211913	0.0896566	0.0804363	0.0547695	0.10611	0.0286242	0.0667197	0.182235	0.325401	0.0440425	0	0.176107	0.153376	0.134522	0.097628	0.26977	0.0595739	0.00852108	0.0181571	0.0528947	0.0985576
Mycth_2110936		2.35512	2.86917	0.44449	0.445783	0.848713	0.634526	2.23227	3.82655	1.35482	2.24564	7.05718	5.39058	2.239	1.91354	3.56213	4.03305	4.88144	3.59401	1.13499	0.417735	4.07795	4.39248	4.56207	1.27224
Mycth_2110987	cutinase	20.0017	30.0338	6.44032	6.93749	6.41006	7.86958	11.5928	9.29767	5.92409	6.22632	20.6969	11.265	7.62353	5.21337	11.3165	11.7352	19.5898	17.5602	7.37659	7.62186	5.67537	5.53423	6.0906	2.32634
Mycth_2111026		1.01987	0.756005	0.895965	1.53286	0.491984	0.601893	1.19534	0.680579	2.2847	1.6309	2.06612	2.39435	2.30695	2.68778	1.284	1.7853	1.57702	1.26626	0.942038	1.13922	0.297556	0.815201	0.844381	0.51401
Mycth_2111053		3.02184	2.45002	2.86943	3.90555	2.43507	1.65799	1.12894	0.735194	4.37306	6.0835	5.94585	6.07605	4.84174	6.04072	4.2049	4.7112	0.848161	0.946992	2.35509	3.08196	5.00059	5.98821	3.48894	3.82404
Mycth_2111103		0.855236	0.665665	0.348044	0	0	0.441641	0.375895	0.249688	0	0	0.363846	0.0893318	0.161212	0.307351	0.0743792	0.280707	0.960182	0.214413	0.394984	0.109031	0.233928	0.0996927	0.464675	0.295166
Mycth_2111125	TonB box, conserved site	36.4121	40.1672	16.586	18.6798	44.4133	46.5224	37.8937	36.8705	26.5071	27.0919	42.9669	47.2193	24.3558	22.7569	38.2953	39.2454	52.8826	45.1725	52.0811	53.7774	6.89657	8.57078	8.64067	5.769
Mycth_2111167	Ubiquitin-conjugating enzyme, E2	280.554	203.237	339.099	343.726	233.229	233.167	216.434	211.032	224.967	230.073	322.26	332.73	247.329	248.698	250.05	263.363	316.519	316.618	232.586	237.909	367.355	342.233	342.84	373.121
Mycth_2111197		0.973834	1.19438	0.384299	0.578124	0.57072	0.640034	0.933863	0.964942	0.195226	0.424712	0.60262	0.443867	0.33376	0.381787	0.369571	0.154974	0.856316	0.621463	0.735967	1.17379	0.426187	0.165116	0.288607	0.651824
Mycth_2111202	Terpenoid synthase	18.3385	19.7271	20.3689	14.6436	23.8559	25.4674	14.7819	14.5755	17.1755	16.834	24.3628	22.566	17.5819	20.8553	16.1237	16.5538	8.93188	8.01875	21.4059	18.8499	9.99537	12.3237	9.72971	9.43034
Mycth_2111272	Fungal lignin peroxidase	2.24765	2.52696	0.965511	2.44628	2.97556	1.64429	0.987888	1.93216	0.55072	0.60974	1.35465	0.860833	0.77675	1.077	0.619007	0.450832	1.6176	1.45571	1.08131	0.573091	0.471335	0.786007	0.712374	0.948108
Mycth_2111282	Major facilitator superfamily	20.2757	11.9588	12.9454	14.3439	13.1643	14.449	11.193	11.234	35.0739	34.1372	76.6848	76.977	24.0275	21.6412	69.3589	67.6437	26.6628	23.6202	14.7018	16.5433	8.54808	7.62619	7.63804	7.01327
Mycth_2111310	Region of unknown function DUF1744	2.18685	4.53898	0.32362	0.216374	1.00698	1.12928	1.88739	0.619111	0.146134	0.681243	1.52241	0.415314	0.749495	0.857346	0.553277	0.348011	2.88443	1.99367	0.550899	0.709661	0.56553	0.83427	0.216033	0.594647
Mycth_2111332		2.19327	1.61227	0.198348	0.298387	0.841615	0.849446	0.385595	0.284591	0.335872	0.688934	1.01085	0.763642	0.206716	0.853889	1.20806	1.35977	1.13649	0.549866	0.675296	0.186409	0.87987	0.511327	0.496528	1.09338
Mycth_2111340		1.58646	1.17601	0.819837	2.63111	0.904456	1.71651	2.76257	4.05827	2.88761	2.38162	3.40681	3.34577	2.56327	3.47511	5.04588	5.35589	4.59312	3.93949	0.697806	1.23278	0.826544	0.563596	0.574648	0.243348
Mycth_2111341		0.39901	0.745357	0	0.0868544	0	0.576932	0.168358	0.310645	0.234638	0.0546913	0.679008	0.0666843	0.661878	0.0573577	0.66627	0.349236	0.496215	0.480165	0.294847	0.244169	0.488942	0.818603	0.130076	0.624282
Mycth_2111394		10.2923	6.47344	3.72311	3.05504	9.62221	8.21391	5.70256	10.1983	7.90933	5.55744	13.0033	9.90353	5.17358	6.50089	9.87332	6.14207	9.4812	7.8192	9.21872	9.22466	1.22844	2.18135	0.847286	0.358802
Mycth_2111445		5.32316	9.10255	1.18162	1.31672	1.44842	1.06206	2.72249	2.54309	1.06714	0.994954	1.80143	1.31423	0.775368	0.739118	1.59928	0.794171	2.71653	1.69852	1.45273	0.61694	2.72671	1.46665	1.28178	0.918585
Mycth_2111512		10.6236	8.21178	0.954121	0.717672	1.07959	1.81606	6.44044	6.90195	3.17747	3.41444	18.0162	7.28554	3.53555	5.10805	5.25046	4.36064	6.27684	4.48188	1.55653	1.12086	0.961927	0.751562	0.676733	0.674301
Mycth_2111519	Zinc finger, C2H2-type	236.72	222.706	8.40936	6.66543	40.5163	38.6602	59.943	66.508	38.5399	37.0035	194.93	170.811	38.8261	32.0252	73.8273	68.2613	152.151	130.915	49.988	39.4522	13.1275	14.5691	12.5629	6.2115
Mycth_2111528	Protein synthesis factor, GTP-binding	36.193	38.609	21.6258	19.2697	36.7044	36.4408	28.3295	25.9361	25.5644	23.8005	30.1077	26.5502	23.5189	25.5599	26.2709	27.8759	29.2809	35.3834	39.0533	38.9223	25.3453	27.2272	20.3371	15.0045
Mycth_2111533	Chloroperoxidase	0	0.403972	1.68974	1.27099	0.119496	0.134009	0	0.303057	0.476887	0.533553	0	0.650553	0.293505	0	0.270831	0.454274	0.0896471	0.260242	0.599261	0	0	0.242002	0.281998	0.358255
Mycth_2111553		0	0	0	0.135036	0	0	0	0.0965948	0.0912004	0	0.316705	0.207354	0	0	0.172647	0	0.342884	0.373267	0.114603	0	0	0.115702	0.134824	0
Mycth_2111556	Protein of unknown function DUF895, eukaryotic	0	0	0.0749851	0.413617	0	0	0.0485913	0.0537947	0.0253952	0	0	0.0866082	0.0520991	0.0993267	0.0240372	0	0	0	0	0	0.0302394	0	0.131398	0.0476945
Mycth_2111617	Heterokaryon incompatibility	149.111	189.595	59.7631	47.3028	69.7432	77.5713	89.7481	84.888	40.5308	35.9896	56.4405	46.9994	43.8674	41.2206	44.9495	38.6451	92.6134	77.5378	94.2038	72.8676	50.3184	48.0689	48.1293	36.375
Mycth_2111641		0	0	0	0	0	0	0	0	0	0	0	0	0	0	0	0	0	0	0	0	0	0	0	0
Mycth_2111646		1.31596	1.25188	0.714052	1.19355	0.706957	1.1326	0.848309	0.768396	2.74072	1.65344	7.09147	4.85677	0.744176	1.57641	2.97565	4.03131	3.71255	3.07925	2.12718	1.34214	0.767886	0.204531	0.3575	0.100928
Mycth_2111679		1.01987	0.588004	0.491902	0.616666	0.939242	0.351105	0.876586	0.352893	0.832963	0.698955	0.578515	0.189383	0.0854425	0.488687	0.315368	0.396732	0.391459	0.340917	0.104671	0.231147	2.43004	1.26809	0.677264	0.677897
Mycth_2111801		9.65308	7.94894	17.1938	12.7901	5.79779	6.9354	9.22334	9.23077	9.33228	5.39317	10.624	8.41704	8.78159	9.7285	8.1032	8.72444	6.37933	7.57594	4.84587	4.38751	11.3879	11.6437	11.6868	10.574
Mycth_2111803	Cytochrome P450	0.459401	0.286056	0.19942	0.0499999	0.0846164	0.332126	0.0646132	0.429194	0.202613	0.251876	0.234533	0.0383885	0.415666	0.363214	0.54337	0.201047	0.0952197	0.230349	0.127302	0.187416	1.40736	0.856818	0.723857	0.782189
Mycth_2111820		0.314775	0	0.170799	0.171296	0.724724	0.812742	0.22136	0.367597	0.231379	0.215727	0.669577	0.526065	0.830691	0.339366	0.657016	0.96428	0	0.157832	0	0.160519	0	0.293539	0.0855131	0.14485
Mycth_2111826		0.971304	1.51201	1.40544	1.05714	0	0.167193	0.341527	0.3781	0	0.332836	1.37742	0.946917	0.488243	0.232708	0.450525	0.28338	0.782918	0.487024	0.29906	0	0	0.301926	0	0.148988
Mycth_2111918		17.7499	17.6401	233.926	166.418	162.774	133.917	75.4231	42.1012	598.849	587.153	23.8701	69.0704	492.523	471.875	283.988	271.349	52.1195	42.8409	127.689	142.063	219.843	191.897	251.359	248.258
Mycth_2112012		0.598515	0.993809	0.454663	0.325704	0.716558	1.17447	6.60807	7.50208	0.527935	0.287129	1.47684	0.700185	1.17333	0.860365	0.749553	0.628625	8.51836	9.42324	2.87476	2.44169	0.261933	0.446511	0.195114	0.0826256
Mycth_2112063		4.38955	4.26464	1.82436	1.62637	1.63421	1.63977	2.88984	2.47219	0.343254	0.448048	1.03306	1.01455	1.47881	1.81244	0.519837	0.817443	2.25842	1.49854	1.46654	1.33354	1.14445	1.4806	1.47158	1.7191
Mycth_2112071	ATPase, F1/V1/A1 complex, alpha/beta subunit, nucleotide-binding	10.9377	10.4818	9.94498	8.90144	8.80256	8.80306	11.1219	15.8035	17.0214	16.3765	18.4873	18.4443	17.4228	12.2172	16.4197	14.705	12.4926	13.8343	9.10181	10.9543	9.48729	10.7971	12.6619	16.8907
Mycth_2112081		2.142	1.29074	0.824836	0	0.127269	0.428176	0.826051	0.699331	0.304743	0.71032	1.05826	1.32799	0.520991	0.0496634	0.240372	0.0604775	0.907039	0.485045	0.127647	0.281886	0.181437	0	0.0375424	0.0953889
Mycth_2112126	Xylose isomerase	19.4676	20.2032	3.46854	3.16239	8.02771	9.15272	10.9318	8.59611	5.12593	3.28569	11.4961	9.22637	5.80571	4.28124	9.19822	8.64673	8.02992	10.7811	6.97806	8.00123	6.93026	8.6707	6.63056	3.74381
Mycth_2112160	Multicopper oxidase, copper-binding site	22.8842	19.3561	3.73233	3.74319	8.22294	9.97301	9.99997	10.144	6.90355	5.66598	15.8698	7.12951	5.43574	7.41588	6.39632	4.92056	11.7895	9.48466	7.94195	7.48753	1.62093	2.59046	3.41387	4.96097
Mycth_2112164		0	0	0.0714974	0	0	0	0	0	0.0968562	0.0451521	0	0	0	0	0	0	0	0	0	0	0	0.122877	0	0
Mycth_2112181	Tannase and feruloyl esterase	104.011	109.035	31.2825	26.5482	113.014	129.625	63.6262	59.212	39.205	41.0361	52.2286	54.0749	36.9606	29.7974	43.5105	44.281	61.7241	57.5633	143.268	114.612	37.092	39.3314	30.2605	28.2466
Mycth_2112226	Acyl-CoA N-acyltransferase	0.222679	0.423671	1.168	0.767466	0.478508	0.229981	3.81049	2.10927	1.28218	1.5261	0.157892	0.589239	1.37118	0.906953	3.56338	5.26233	1.02566	0.930451	1.16555	1.13555	4.09302	1.86891	4.7387	1.67368
Mycth_2112358	Colipase	0.590658	0.647031	0.213664	0.142857	0.181321	0.169452	0.230762	0.306567	0.168844	0.134933	0.139603	0.0274204	0.12371	0.188682	0.068492	0.172326	0.317399	0.263256	0.333411	0.23427	0.315938	0.153003	0.303093	0.498306
Mycth_2112409		0.104763	0.163083	0.483186	0.570107	0.120601	0.0540993	0.147346	0.142734	0.231022	0.0538486	0.155994	0.153199	0.335714	0.0941232	0.309779	0.114618	0.126666	0.0525296	0.024192	0.0534237	0.0458484	0.0488479	0.0996116	0.192836
Mycth_2112425		3.19761	3.75507	1.18714	0.274752	1.5499	2.78103	3.6097	3.99625	2.536	4.09454	4.5823	4.35957	3.17237	2.11684	5.21059	5.22921	6.97649	4.38804	2.4095	1.11568	0.184131	0.392355	0.228599	0.0387222
Mycth_2112431		5.70113	4.05394	8.82216	9.19254	3.30582	2.83501	5.34564	5.75369	7.68292	7.23556	3.23393	3.26422	7.80127	7.58832	2.1302	2.21776	6.92955	7.62299	4.29086	3.44567	3.51153	3.24899	3.15496	1.70041
Mycth_2112434	Glucose/ribitol dehydrogenase	0	0	0.137147	0	0	0	0	0	0	0	0	0	0.095289	0	0	0	0	0	0	0	0.0553078	0	0	0.087233
Mycth_2112463	Cyclin-like F-box	60.869	50.0631	25.8833	25.9912	50.7654	52.9129	43.3313	45.0591	40.761	38.2292	63.326	58.4404	42.1045	41.7922	46.4307	45.261	51.8959	48.1665	62.9131	63.1177	21.9369	24.9767	21.4789	19.059
Mycth_2112475	Hypothetical protein	0	0.164349	0.17186	0	0.340305	0	0	0.0410978	0.0776053	0.108533	0.0449157	0.044111	0.119407	0.113825	0	0.13861	0.109414	0.158812	0.195039	0.215354	0	0.0984542	0.0573628	0.0242916
Mycth_2112484		2.30179	2.41939	5.54031	4.56076	0.924023	0.944813	1.09988	1.40146	0.607369	0.546059	1.02948	1.23296	0.422762	0.402997	0.985524	0.387434	1.48836	0.710244	1.63548	1.02331	0.426187	0.357751	0.721517	0.746882
Mycth_2112496	Cytochrome P450	5.17629	6.67856	4.85829	4.94855	4.70265	3.10648	5.75536	7.51531	2.98221	2.20521	1.54747	0.759871	2.42614	3.77074	0.973357	0.489793	4.01124	4.13871	3.94131	3.4244	2.66331	4.76186	3.53454	3.21888
Mycth_2112504		0.192283	0.0399098	0	0	0	0.0794354	0.6761	0.838321	0	0	0.0654429	0.0321352	0.0289963	0.0552814	0.0267563	0	1.85987	2.31392	0.39074	0.196109	0	0	0	0
Mycth_2112541	Protein of unknown function DUF1338	0.423182	0.548966	0.306163	0.0767634	0.0649545	0.109265	0.0991987	0.164732	0.596208	0.652551	1.23024	0.559899	0.31908	0.430897	0.613397	0.277795	0.657846	0.530473	0.0651478	0.287734	0.926004	0.42752	0.364052	0.0973679
Mycth_2112630		7.77339	7.31419	1.12478	1.57927	5.15438	4.60289	3.79012	6.21328	2.51413	5.39843	11.1999	8.74743	5.15781	4.39521	8.72549	6.1687	8.37817	7.58748	4.3081	5.39107	2.90299	2.60964	2.25254	3.62478
Mycth_2112674	GCN5-related N-acetyltransferase	77.8321	77.4308	39.1256	39.4342	112.38	114.756	130.356	197.318	131.784	128.694	130.318	95.9874	106.106	98.702	72.4516	70.4722	138.515	121.384	94.2864	96.8079	56.7314	61.4857	43.7467	29.6408
Mycth_2112679		5.56184	5.67941	3.97008	2.99431	5.47823	6.91151	6.93363	6.7962	5.07211	5.44243	7.5541	6.74771	5.95406	6.01774	5.93901	5.49282	7.32573	7.35224	7.39015	6.61286	2.11517	2.64879	2.14119	2.15564
Mycth_2112701		3.01737	3.49671	0.4366	1.09467	1.62098	1.03877	1.90972	1.95762	1.14594	1.13735	3.20922	1.30271	1.40298	0.975929	3.25398	2.24482	2.36265	1.00863	2.09032	1.84644	0.968377	1.36001	2.24055	2.45302
Mycth_2112712	TPP-binding enzymes, conserved site	0.336175	0.130829	0.501631	0.411619	0.348298	0.412298	0.118205	0.310799	0.602328	0.374389	0.768731	0.68473	0.554478	0.513454	0.570118	0.606868	0.595172	0.252843	0.368742	0.492865	0.156318	0.156748	0.228317	0.116023
Mycth_2112717		0.958852	1.35693	0.472983	0.379487	0.722494	0.990295	1.47119	1.62874	0.512593	0.358439	2.07672	1.16544	0.328625	0.501218	0.909714	1.29701	4.33616	1.92312	0.885677	0.711221	1.94556	1.30061	0.757778	0
Mycth_2112769		0.319208	0.0828174	0	0	0	0.164838	0.336717	0.372774	0.117319	0.164074	0	0	0	0	0	0.139694	0.11027	0	0	0	0	0	0.0433588	0.183612
Mycth_2112775		5.60316	5.91261	3.67905	5.8421	14.0062	12.4978	6.15884	6.19518	2.35353	3.61417	4.8076	4.36736	4.4733	3.85806	4.84845	4.40966	4.84715	3.54138	12.8736	9.94059	7.31526	7.06934	6.95854	11.6137
Mycth_2112795		2.08745	2.06317	0.64724	0.811403	1.00698	1.07795	1.18835	1.62517	0.913337	0.681243	3.42542	2.20117	0.936869	0.750178	1.41777	0.65252	1.81994	1.44541	1.46906	1.72346	1.39207	1.06601	0.756116	0.571776
Mycth_2112801	Acyltransferase ChoActase/COT/CPT	0.128771	0.334093	0	0	0	0	0	0.150381	0	0	0.164351	0	0.0485469	0	0.13439	0.225416	0	0.193703	0	0	0.760796	0.420295	0.629688	0.237027
Mycth_2112885		4.27917	2.96058	1.41895	0.12937	1.20416	1.10487	2.84208	3.05388	2.18434	2.85122	2.62961	1.29125	2.33025	6.49305	2.39834	2.60096	3.44922	2.86084	1.75671	1.21231	1.56061	2.32779	0.645833	1.75035
Mycth_2112920		2.0105	1.47949	1.07108	1.3129	1.51491	0.83057	1.28532	1.10991	3.03629	2.63048	3.29691	2.71857	2.42546	1.44504	2.28896	1.98366	1.01022	1.61294	0.945414	0.521944	0.27196	0.681769	0.993056	0.689672
Mycth_2112936		3.5686	2.72886	0.407654	0.613259	1.38378	0.387961	1.84915	1.24292	2.0709	1.99518	6.63215	6.04248	1.20375	0.944976	4.18167	3.86321	1.94648	1.78934	1.12767	0.766232	0.287692	0.262726	0.102049	0.475364
Mycth_2112941		8.64135	6.50418	1.64883	1.24022	2.18632	3.53066	5.07521	7.09729	2.79206	1.88731	3.39352	2.22182	2.43439	2.32058	1.58565	1.1636	5.05179	3.42822	5.61363	3.19602	2.95062	3.71926	2.8377	2.70926
Mycth_2112958		27.7631	28.4447	50.3431	48.8708	126.993	182.355	37.8526	46.3172	27.8002	26.5991	43.8707	44.2092	31.3467	23.4163	42.0326	35.272	35.3781	36.7906	95.643	82.7794	37.2255	28.0697	33.5938	29.7884
Mycth_2112984		3.51129	5.63159	0.69282	0.434272	0.220479	0.247257	0.448956	0.434903	1.11453	0.437531	0.135802	0	1.0229	2.35167	0.388657	0.488931	0.882161	0.32011	0.368559	0.325559	0.174622	0.148837	0.0867175	0.110167
Mycth_2112989		7.48332	4.65965	0	0	0	0	0.902147	0.166459	0	0.293063	1.81923	2.41196	0.161212	0.153675	1.26445	0.561414	0.960182	0.857653	0.0987461	0	0	0	0.0580844	0.0983886
Mycth_2112991	AAA ATPase, conserved site	0	0.0349309	0.0730548	0	0	0	0.0236702	0	0	0.0692035	0	0	0	0	0	0	0.04651	0	0	0	0	0	0	0.0309778
Mycth_2113028		2.62853	2.72785	1.26779	0.82646	0.753115	1.20654	2.05386	1.90999	2.40443	2.04162	4.27425	2.73337	3.61149	1.59537	3.29185	3.88552	1.97747	1.523	0.971173	0.536165	3.1954	2.34226	3.99884	3.73623
Mycth_2113078		4.0647	4.26622	0.651637	1.20652	4.04112	2.38522	1.94893	2.58916	11.2722	12.9788	6.95633	8.144	9.33366	9.99286	6.26665	5.25563	3.03168	1.66753	2.9012	2.82652	2.58744	3.40282	2.43434	1.10527
Mycth_2113081		4.17275	4.52147	0.466153	0.333935	1.52584	0.50701	1.63982	1.14658	1.12766	0.799046	3.49824	3.02535	1.24925	0.793897	1.4516	1.45015	2.88295	1.35382	0.510129	0.500679	0.671381	0.686692	0.466772	0.423568
Mycth_2113082	Protein kinase, core	13.0878	11.1026	2.35736	1.24121	4.50116	3.64565	4.50641	3.84744	2.75437	1.93534	5.36004	5.44553	2.45681	2.53712	2.04032	2.51919	6.97872	4.95582	4.16343	3.76629	1.73495	1.31671	1.03271	0.624752
Mycth_2113155		20.2993	17.5383	11.9546	11.0644	12.9748	14.9895	18.7347	20.8427	14.8011	15.6369	15.7423	14.6135	17.7704	16.1643	17.9441	17.9388	15.3798	13.8989	12.0472	12.1019	10.3715	11.2177	9.73271	6.54331
Mycth_2113181	ABC-2 type transporter	8.20807	8.78652	9.83103	8.13624	223.065	330.401	7.80989	6.86833	1.02933	0.944933	1.39313	1.27816	1.15331	1.27746	0.629536	0.518543	25.6458	31.618	214.386	220.798	1.79137	2.20992	2.78584	4.02
Mycth_2113191		0	0.0653337	0	0	0	0	0	0.0490129	0.370206	0	0.160699	0	0	0.0904977	0.131403	0.440814	0.130486	0	0.232602	0.0642074	0	0	0.171026	0.2897
Mycth_2113210	Cyclin-like F-box	4.43973	5.13406	1.78957	1.3806	2.45324	1.83413	3.21137	1.48136	3.07699	2.95578	3.99348	3.28594	2.96498	3.82927	6.0014	3.21975	4.382	4.57948	2.57772	2.06997	1.5544	1.65609	1.72303	0.75884
Mycth_2113259		3.06144	2.13388	1.68596	1.49193	3.53478	3.44498	4.88421	4.62461	1.61219	2.00417	11.1582	9.88917	3.16964	3.67829	10.3957	10.0383	6.53484	7.37737	4.09398	3.21555	1.93971	1.32093	1.16684	0.777984
Mycth_2113329		0.537906	0.558231	0	0	0.0990762	0	0.0756547	0	0	0	0.0915372	0.269691	0.0811163	0.077324	0	0.0941612	0.0743276	0.21577	0	0	0.188327	0.601942	0.526068	0
Mycth_2113341		6.69344	10.054	2.86731	2.10881	1.29774	2.45591	2.78707	4.25117	3.75481	3.74225	2.54786	2.87019	1.72656	2.78527	2.87998	2.31256	4.19855	1.85473	2.60321	2.60489	2.3897	1.56047	3.39749	7.01133
Mycth_2113353		0.531182	0.315002	0.247049	0	0.209652	0.313486	0.426909	0.354468	0	0.208022	0.0645664	0.380458	0.171648	0	0.369571	0	0.262138	0.456585	0.210276	0.0773929	0.265675	0.283056	0.412295	0.488868
Mycth_2113362		1.66144	2.18844	2.91258	6.25939	6.82657	5.47776	5.93179	8.25849	9.58221	7.57639	12.5055	9.87855	6.93819	5.60337	9.64776	11.2979	7.94691	6.60046	6.96494	8.86352	2.23726	2.32404	1.80542	1.0292
Mycth_2113368		0.303533	1.57501	0.494098	0.412946	0.489189	0.783715	0.853818	1.12248	0.613567	0.624067	0.774797	0.190229	0.743807	1.14536	1.68947	1.12909	0.786413	0.913171	0.700921	0	0.863444	0.636876	1.03074	1.08249
Mycth_2113390		72.1037	61.8542	64.2051	65.6451	55.5971	57.8756	82.6716	118.76	88.7106	92.6679	128.3	118.807	105.59	87.1361	107.123	115.9	102.436	110.798	52.3692	50.4422	82.7877	98.8395	82.4336	56.3681
Mycth_2113417		1.20615	0.973567	0.872626	0.948094	0.390837	0.738196	1.30373	1.26944	0.361206	0.551082	1.93852	1.26919	0.858916	0.786652	1.04121	0.918845	1.91357	1.56795	0.990316	0.683417	0.28348	0.64571	0.546115	0.483087
Mycth_2113426	Hypothetical protein	4.58097	4.75407	2.22403	2.62411	4.32984	3.11263	3.5606	3.28491	6.02569	6.36165	6.87243	5.74194	5.72646	5.11216	11.1553	10.6569	3.91459	4.23124	3.0065	1.84426	3.58755	5.28371	5.76395	2.88467
Mycth_2113446	Mitochondrial substrate carrier	11.1497	13.8966	16.0738	18.9759	18.6741	18.5148	16.8348	18.8928	16.5521	13.5596	10.5565	7.58142	12.6103	12.6886	9.2785	7.84535	13.292	13.2092	19.7394	19.3427	10.2135	8.46073	6.29553	6.33799
Mycth_2113448		1.24285	1.51743	0.357026	0.198925	0.168323	0.302025	1.82515	2.39057	0.322437	0.501043	3.2036	2.16874	0.66149	0.472923	2.74675	2.3356	2.77809	1.94286	0.202589	0.372817	0	0.0340885	0	0.100928
Mycth_2113540	Ankyrin	32.8021	32.3331	43.5253	40.3819	49.7101	50.3916	46.5114	43.0008	47.8601	47.9791	73.7852	67.8375	53.3291	55.776	59.7757	57.9609	53.8848	50.0025	55.1233	54.6735	18.9305	20.1306	21.9146	17.1494
Mycth_2113541	Galactose-binding like	61.0964	54.5601	87.763	84.9436	65.2178	71.4572	71.2156	78.3572	67.7164	68.6157	57.933	72.5792	65.887	61.4645	58.765	56.9534	127.296	133.15	69.6577	68.7092	59.7207	70.772	87.8535	84.4544
Mycth_2113569	Thiolase	8.55557	6.99724	7.50151	9.31166	12.4711	12.5812	11.4355	15.6596	11.1201	10.9115	14.0772	9.75324	8.2452	7.61538	10.0523	10.6126	12.6441	14.6594	13.4502	10.7483	8.87709	11.2015	9.17385	7.24829
Mycth_2113722		7.58011	10.4887	7.39515	7.99999	0.775651	1.89786	1.56149	2.56324	3.26432	3.67319	8.46925	5.75828	3.23296	3.7422	3.14302	4.42303	3.38559	3.30167	1.55592	1.48371	9.61696	10.2104	10.7331	4.15758
Mycth_2113755	Hypothetical protein	3.80076	1.09566	3.66635	7.81366	1.9446	1.19943	2.59858	2.63026	4.73392	6.15023	1.52714	1.49977	4.53747	6.90537	4.48077	3.97348	4.30362	2.9645	3.0231	1.93819	5.68313	2.55981	5.90837	12.826
Mycth_2113862		2.80956	1.67654	0.152449	0.305785	1.09966	0.797965	0.938494	0.437471	0.56793	0.240687	0.776931	1.11517	0.794403	0.403874	1.02625	1.59841	0.582335	0.633937	0.259515	0.429818	2.15175	2.42352	4.31241	3.74934
Mycth_2113877	Ankyrin	3.39535	6.28128	1.14431	1.12469	2.54427	2.83149	1.20128	1.14931	1.7207	1.77774	1.52524	1.03973	1.3675	1.7583	8.96509	3.48864	1.29677	1.12088	2.12329	2.02182	1.50439	1.17998	2.41771	1.43628
Mycth_2113928		7.02227	6.7768	1.49565	1.60714	4.62368	3.42293	6.64593	4.67515	6.00602	6.11698	18.5393	15.7667	6.03706	6.4152	9.77153	9.82257	5.87188	5.52839	5.42551	5.62249	0.904731	1.28523	1.06974	1.34392
Mycth_2113962	Zinc finger, RING-type	6.4214	4.90003	34.5356	17.575	32.0908	27.9908	20.8521	6.8373	54.4897	54.169	16.552	18.7016	76.827	80.7013	53.4154	38.9294	7.5682	7.19714	31.6629	27.256	84.4728	70.8898	110.517	95.8616
Mycth_2113974		0.600933	0.356366	0	0.0934342	0.0790608	0	0	0.0668358	0.0631033	0.117669	0.292179	0.430417	0	0	0.238915	0.225416	0	0	0	0	0.150281	0.0800562	0.0932871	0.0395045
Mycth_2113977		64.6498	66.0373	40.8342	38.5812	17.5272	18.0054	30.0369	30.6519	22.3191	24.2942	19.7783	21.0021	21.032	27.6714	13.949	17.1663	31.919	27.5356	16.64	13.039	38.021	44.5728	40.5727	60.6364
Mycth_2113983	Hypothetical protein	0	0	0	0	0	0	0	0	0	0	0.231406	0	0	0	0	0	0.0939501	0.409101	0	0	0	0	0.0738833	0
Mycth_2113991		7.32023	6.05172	1.12204	1.53041	1.90438	1.96482	6.22394	6.21427	1.33761	0.963685	7.28422	4.87282	2.36994	2.08079	3.9421	2.57007	7.71488	7.54829	3.20889	2.82606	1.35746	1.38842	0.853883	0.70416
Mycth_2114022		3.95298	1.53838	0	0.107558	0	0	0.833962	0.538572	0.0726422	0.203185	1.42947	0.990959	0.521597	0.710302	0	0.605478	1.63866	0.495519	0.0912827	0	0.0432494	0	0	0.0454761
Mycth_2114023	Heterokaryon incompatibility	3.84197	2.29563	0.758069	0.380137	0.750536	1.80362	4.58488	4.2601	1.28368	1.516	8.42016	5.44801	1.31675	2.8451	2.02505	0.509502	5.30883	5.95437	1.82816	1.7811	0.203805	0.868555	0.569307	0.321448
Mycth_2114025		3.68063	2.36127	2.75969	1.16535	2.21868	2.90283	3.34132	3.85543	3.7385	3.43974	7.11755	5.59203	4.28894	5.82	5.21474	5.09582	3.69882	3.35548	2.2871	2.73008	2.98727	3.43233	2.18159	2.06325
Mycth_2114100	Short-chain dehydrogenase/reductase SDR	19.0145	24.0384	6.75323	4.70338	14.5397	14.5203	9.48172	9.9139	12.8333	10.6225	10.1485	4.81483	4.73554	3.56162	7.29622	5.95099	19.7056	19.1838	18.2553	19.6866	3.73206	4.24488	4.85251	3.52648
Mycth_2114188		1.67021	1.24582	0.849627	0.587	0.416587	0.539055	0.367046	0.203175	0.588275	0.381552	1.02143	0.770521	0.970739	0.675259	0.629444	0.426376	0.52889	0.401284	0.482107	0.567812	0.266491	0.162243	0.359208	0.360271
Mycth_2114377		73.1045	76.9424	27.2196	31.6605	71.3977	67.295	91.8375	44.273	121.948	133.445	85.1898	73.9634	109.773	94.6584	185.855	151.738	83.925	65.2039	67.1425	58.3504	72.0001	87.8256	140.934	110.238
Mycth_2114395	14-3-3 protein	552.334	497.887	599.54	472.269	634.663	622.849	653.321	566.463	536.092	503.492	680.08	577.619	480.974	513.945	486.915	498.144	641.773	623.738	630.083	617.279	649.72	625.615	596.082	669.401
Mycth_2114422	Protein of unknown function UPF0136, Transmembrane	404.273	453.557	388.869	509.166	338.184	334.34	461.877	497.388	410.854	399.643	299.811	299.942	522.931	544.27	317.712	269.403	438.857	404.801	383.605	322.044	301.108	353.866	378.735	388.98
Mycth_2114467		0.93566	1.94203	7.78469	4.41284	2.44146	3.70431	1.8643	1.57831	1.83405	1.38936	0.398061	1.3031	1.76372	0.78459	1.41047	0.682452	0.969669	0.469152	1.0083	1.11332	1.50143	2.03593	2.20294	2.65514
Mycth_2114542	Hypothetical protein	26.2694	23.8015	182.345	140.033	33.63	32.4226	45.5832	49.768	29.891	31.1018	42.4198	42.9511	42.1285	53.0191	26.9911	31.4633	43.6036	45.9993	35.0071	39.8977	41.1809	33.9775	22.0059	22.53
Mycth_2114599		6.85273	4.7676	12.2145	14.1667	19.2855	17.2785	17.5263	17.5254	16.1809	15.6635	23.8768	23.8009	17.2617	18.711	21.7348	21.1769	23.8578	21.077	20.9342	22.0605	4.65769	5.85492	4.0353	2.83632
Mycth_2114610	GCN5-related N-acetyltransferase	39.5114	36.3571	30.6254	24.0574	148.745	176.638	24.5022	24.8832	28.4111	24.6365	23.1406	20.7523	30.2652	27.6432	29.067	25.7876	43.051	41.225	100.787	96.2879	26.6486	25.782	29.9539	23.9808
Mycth_2114617	Cytochrome P450	2.19972	1.07224	0.108508	0.181372	0.245554	0.585174	2.97664	2.20558	0.0489979	0.228417	1.19106	0.222804	0.376952	0.167687	0.417398	0.233372	45.248	31.5515	2.95541	1.63162	0.845992	0.808097	0.742455	1.15028
Mycth_2114650	DNA mismatch repair protein MutS, core	0.344135	0.318874	0.0266758	0.107014	0.249016	0.253872	0.293866	0.229648	0.0903431	0.0926549	0.0732033	0.082162	0.00926708	0.0971721	0.0684095	0.0322722	0.356644	0.271156	0.192994	0.213096	0.0268941	0.0802299	0.100167	0.0961476
Mycth_2114682		41.6193	28.5993	5.5768	5.7774	24.1831	24.7873	13.5419	17.8938	15.4416	15.4807	63.9057	70.7828	16.6059	14.206	108.951	98.7547	28.0914	25.1441	23.6813	24.8809	7.98261	11.0589	6.53536	7.27618
Mycth_2114693	Mitochondrial import protein Pam17	96.091	85.9874	136.816	141.856	108.134	105.072	94.7895	88.3372	92.3483	98.0085	88.5918	86.7949	87.2554	81.4179	80.3402	92.3391	105.651	109.572	95.4204	100.114	112.132	105.226	94.3648	74.0915
Mycth_2114710	Protein of unknown function DUF1640	73.4591	71.8557	132.543	178.337	66.2286	64.8807	74.8971	78.0128	120.882	116.248	208.093	191.254	119.246	123.923	112.102	123.909	103.846	88.2093	67.5786	57.2815	130.311	116.667	155.065	125.56
Mycth_2114843	Helicase, superfamily 1 and 2, ATP-binding	9.21242	9.86047	3.15607	2.94899	10.3972	10.2048	5.72902	5.56903	5.24475	4.22146	5.99418	5.26792	4.18132	4.20656	6.03254	5.96047	8.7111	6.41257	11.7463	11.1459	2.79848	4.07649	2.64991	2.0947
Mycth_2114926	Threonyl-tRNA synthetase, class IIa	36.6487	43.8436	56.071	53.0529	63.8792	60.3751	44.6357	45.0044	46.0278	44.5784	32.8476	35.1524	42.8738	41.9037	23.6839	25.2287	48.2023	47.1016	59.355	64.1157	30.4739	27.4879	25.6539	37.5989
Mycth_2114944	Heat shock protein DnaJ, N-terminal	9.12724	9.8382	4.66542	2.83138	8.68992	7.58222	9.20927	7.08876	5.02371	5.57532	7.25957	5.65571	7.18116	6.82958	5.30726	4.82408	7.35699	4.93025	9.57107	10.0958	2.84627	2.77549	3.09045	3.69283
Mycth_2115071	Ribosomal protein L9 N-terminal-like	143.725	147.455	199.762	159.061	166.597	171.932	129.2	121.006	291.506	261.953	78.7089	73.6951	210.405	237.528	88.1708	85.6227	152.46	142.285	159.662	142.52	109.95	107.524	116.964	147.177
Mycth_2115074	Like-Sm ribonucleoprotein-related, core	471.083	463.893	625.419	578.124	521.056	578.695	393.468	560.69	564.928	511.319	593.666	584.214	524.708	499.887	465.167	445.615	413.688	354.716	549.709	530.399	491.322	551.393	520.262	407.576
Mycth_2115094	High mobility group box, HMG1/HMG2	9.96092	11.4711	6.62534	7.37901	12.5469	13.1747	12.089	9.83131	8.71541	8.28	12.2483	10.2836	9.86061	10.8084	8.31641	7.42467	11.3442	10.698	12.2578	11.5027	5.39988	6.56219	6.33735	3.80005
Mycth_2115123	ChaC-like protein	48.2629	53.6288	104.603	113.526	47.6537	52.3837	47.8618	47.8319	40.6446	38.7373	43.9695	41.9267	36.802	45.1398	28.2121	29.9342	46.2676	38.2676	43.5078	46.0901	62.5286	60.4125	82.8591	51.235
Mycth_2115286	Dpy-30	59.0231	45.0202	32.8186	41.9938	44.177	47.9268	43.1204	47.0885	40.2429	35.2336	50.487	53.068	39.4713	42.4978	43.8226	42.2593	46.6869	44.0264	40.0703	44.1377	52.483	54.2634	50.1999	41.8927
Mycth_2115324	Protein kinase-like	10.3444	6.70324	1.52841	1.69143	4.07005	3.15994	6.31825	8.09133	2.3918	1.73075	7.47937	5.76266	3.55197	2.65287	2.60178	1.95532	8.15353	5.35727	3.81301	3.21954	2.42296	2.08329	2.29566	1.00567
Mycth_2115336	Major facilitator superfamily	7.44941	7.9231	7.10162	6.65193	6.36774	7.86372	6.25168	6.42449	5.14299	4.97843	9.59522	6.89553	6.06683	6.55232	4.45275	4.91713	7.8197	5.88144	5.60737	5.83464	3.27816	3.60776	3.32073	3.53216
Mycth_2115339		0.297685	0.216254	0.0161527	0.0971978	0.0822454	0.0922341	0.167474	0.11588	0.076586	0.224416	0.291284	0.211439	0.12345	0.213961	0.176048	0.143303	0.298222	0.238821	0.329961	0.182165	0.00651392	0.0694008	0	0.0684929
Mycth_2115340	WD40 repeat	62.0779	68.1429	28.3362	33.3501	38.4514	40.4246	37.7326	34.1001	42.7521	41.2812	68.8729	60.5157	42.6955	44.0481	54.6253	55.6561	45.1357	49.5459	41.0486	41.1991	34.3713	34.1611	34.2712	40.311
Mycth_2115401	Nucleic acid-binding, OB-fold-like	30.2073	31.7108	9.25022	10.4164	15.6081	22.8578	11.1122	12.2245	10.7357	9.70202	10.3488	10.9548	10.223	9.78092	7.69922	9.24933	12.3981	13.3967	22.8373	20.793	27.2032	31.3304	23.5896	9.4505
Mycth_2115405	Auxin efflux carrier	129.945	194.992	33.6009	29.1826	39.7149	42.7946	29.0988	20.0285	30.1423	31.1823	59.6776	61.4778	29.1928	32.9905	38.2463	40.2243	46.1645	41.1798	47.842	53.2046	56.706	48.4073	75.4848	188.752
Mycth_2115420		0.158858	0	0.344791	0.864485	1.0241	1.31254	0.335143	0.49471	0.350312	0.217743	2.83851	7.69923	0	0.228359	1.10526	0.278083	0.768284	0.796535	0.586939	0.810094	2.08567	2.5184	9.23542	28.0711
Mycth_2115472		4.1386	5.9823	4.17048	6.75651	6.53386	3.81635	3.32618	2.41655	3.80266	1.21557	9.18078	9.38683	2.78617	1.38107	3.08512	4.78666	3.77843	4.00207	4.64193	5.12543	5.17489	9.64851	19.033	70.6691
Mycth_2115531		27.0882	29.3065	29.1026	30.1454	40.1641	48.4692	26.6214	32.7937	24.8893	23.7626	26.909	27.106	23.5392	21.7086	28.0815	28.9844	26.1544	29.0662	41.4096	42.7529	19.9754	21.9769	20.4945	21.5024
Mycth_2115670	Amidase signature enzyme	8.37253	8.4266	6.65165	6.80854	7.01231	7.89659	7.42091	6.34617	7.43164	6.0195	8.0648	6.94347	7.93281	8.99258	6.5726	6.44321	9.32079	7.44568	7.85031	7.28241	3.42908	3.56503	3.41607	3.66379
Mycth_2115734		30.6961	31.0777	42.3723	45.5426	49.4023	55.1441	78.0138	100.769	51.6315	45.946	71.9741	59.1127	53.9418	46.7128	52.9052	57.4533	57.1645	59.5101	49.0876	48.2349	20.5445	20.793	20.6982	12.0089
Mycth_2115740	High mobility group box, HMG1/HMG2	2.11528	2.35201	0.0819837	0.328889	0.765309	1.0143	0.637517	0.470524	0.499778	0.103549	0.449956	0.505022	0.113923	0.217194	0.315368	0.198366	0.782918	0.151519	1.39561	1.00164	0.628174	0.986293	0.246278	1.28627
Mycth_2115815	WD40 repeat	7.84801	8.32469	8.59753	8.42012	9.61393	9.2834	8.59672	9.96131	15.3743	14.6232	20.0434	21.1968	14.6019	14.4539	15.7339	17.1129	11.0157	11.5753	8.52025	9.55946	6.42968	6.49769	4.60087	2.29921
Mycth_2115818		0.0770876	0	0	0	0	0.0796155	0	0	0	0	0	0	0	0	0	0	0.0532597	0	0	0	0	0	0	0
Mycth_2115844		19.0169	23.2197	2.31853	1.5076	2.78919	3.87961	5.41537	2.81486	2.60589	2.78359	3.63569	3.35475	2.74384	2.27807	3.28326	3.22619	8.159	7.51054	3.23121	3.68749	1.92137	1.29174	1.62003	2.40923
Mycth_2115868	Ribonuclease P-related	44.5098	43.2819	30.522	32.518	51.0774	48.0506	61.246	58.1182	36.6461	36.6291	51.3656	48.7613	37.1278	39.9892	40.1728	44.479	56.6606	49.7317	51.1484	47.3612	27.1098	26.6364	22.3269	16.934
Mycth_2115983	Cation efflux protein	20.1701	17.9349	3.85369	2.88579	5.14534	6.50375	9.18984	8.51514	5.15092	4.51043	71.8309	33.9466	5.39073	5.64917	7.7085	8.45405	31.6002	32.3824	5.33559	6.51911	3.37755	4.01797	3.39575	4.98945
Mycth_2116000		10.8786	9.49038	6.41932	6.36399	10.6134	9.62026	9.18025	9.81925	6.42215	6.43039	10.8761	11.3346	8.45881	8.28325	7.63978	7.43873	14.3274	13.3639	10.8334	12.0659	9.22423	8.14748	7.57304	3.92659
Mycth_2116084		18.1787	19.7569	16.2716	17.02	20.894	21.0293	17.9679	16.716	18.1498	16.309	20.0653	14.6224	17.5652	17.387	19.0216	18.1975	19.7295	20.6703	23.9972	21.6791	11.8553	13.2816	15.5544	12.1857
Mycth_2116126	Methyltransferase type 11	17.6458	14.9501	6.11272	6.99853	12.9456	10.8626	16.2651	15.4455	12.3112	13.5623	17.6014	18.619	9.20824	9.81674	14.8435	15.4446	11.6749	13.4967	13.0762	10.9303	5.62826	6.22889	8.45	14.4739
Mycth_2116212		12.2952	18.2945	2.48042	2.37326	4.93574	5.29099	6.48479	5.84973	3.61123	3.13287	5.81197	3.81986	2.81287	3.54997	2.55901	3.3802	9.20261	7.98283	7.25578	5.33209	2.7824	3.74841	2.89767	3.28834
Mycth_2116256	Hly-III related proteins	25.3925	28.1376	22.5204	25.5935	37.0223	42.9188	22.2202	26.1422	27.0585	26.8004	28.3046	26.3162	25.5148	23.7223	22.3466	25.7389	22.8031	25.7779	42.2857	42.1169	10.3141	10.5026	12.635	14.3481
Mycth_2116312	Ras GTPase	407.608	423.716	161.313	165.575	207.573	196.531	140.871	141.003	212.593	215.744	156.488	148.855	179.686	175.378	169.293	168.19	153.726	131.935	180.086	206.125	198.321	210.582	179.444	221.359
Mycth_2116318	MFS general substrate transporter	22.2074	21.9811	11.596	12.0436	16.8097	22.3073	25.1637	28.1249	18.5879	16.3663	49.6656	34.5402	18.2354	18.5581	30.1081	24.9622	35.7042	27.7996	20.7937	21.9124	8.13786	9.25536	6.65281	3.8322
Mycth_2116377		0.723312	1.50129	0.981188	0.918439	0.777151	1.12055	0.932539	0.328491	0.221533	0.165238	0.256434	0.201472	0.136344	0.216617	0.125812	0.052757	0.499735	0.604463	0.612436	0.553277	0.0263791	0.112419	0	0.19416
Mycth_2116379		11.4415	13.6822	6.8148	8.55222	14.6851	17.4194	11.4448	9.36839	12.1561	11.0183	17.9877	15.8247	12.147	16.7543	16.264	14.8775	16.2187	14.3752	19.2841	23.4053	4.5324	5.15085	4.37655	2.46609
Mycth_2116402	Helicase, superfamily 1 and 2, ATP-binding	0.980644	0.75675	0.177369	0.314719	0.544186	0.623262	0.557002	0.557921	0.988836	1.00811	1.81856	1.828	0.692008	1.30124	1.16338	1.22145	1.66775	1.37426	0.510967	0.35903	0.159562	0.340002	0.136619	0.231417
Mycth_2116408		0.213809	0.27736	0.174022	0.116352	0	0.11041	0.187947	0.374533	0.0392907	0.146531	0.318365	0.223329	0.120909	0.192094	0.632223	0.701767	0.0738602	0.0536033	0.049373	0	0.0701783	0	0.0290422	0.0245971
Mycth_2116433		0.283297	0.686004	0	0.308333	0	0.195058	0.265632	0.367597	0	0.129436	0.642794	0.315639	0	0	0	0	0.587188	0.473496	0.174451	0	0.247963	0	0.0513079	0.391095
Mycth_2116436	Cyclin-like F-box	2.36855	1.55435	0.529198	0.151639	1.44351	1.40298	0.979791	1.35589	1.02414	1.09809	1.48185	1.4262	0.735366	0.57581	1.09054	0.884112	1.90114	1.3972	0.611295	1.45651	0.731695	0.519709	0.510976	0.801423
Mycth_2116457	Cytochrome P450, E-class, group I	6.31348	5.57368	3.13123	3.10924	4.28842	3.80609	8.0962	7.31734	3.38085	3.32836	23.9914	23.3705	5.62197	5.07167	10.4747	10.0017	9.57265	10.5426	3.98453	4.48697	3.02557	3.91616	2.18856	1.53809
Mycth_2116458	Major facilitator superfamily	0.377729	0.130667	0.0341599	0.0685184	0.115956	0.0325097	0.398448	0.269571	0.254517	0.409881	1.28559	1.02583	0.23734	0.158371	0.591314	0.137754	0.652431	0.473496	0.0872257	0.0642074	0.0413272	0	0.0513079	0.0579399
Mycth_2116523	Autophagy protein 5	69.9133	58.4056	48.495	48.8321	95.8049	106.758	105.976	103.904	56.1147	54.0064	93.5743	80.2035	48.5935	47.8758	67.7818	75.7541	126.111	130.404	121.222	124.354	59.8529	58.5876	55.8368	41.2929
Mycth_2116566	Flavin-containing amine oxidase	21.5943	24.5233	12.3199	12.0535	9.54584	12.2345	18.8088	19.9823	14.694	17.5056	21.6287	21.9114	16.2124	14.2349	21.7853	20.4396	25.1287	30.1628	14.9313	14.0324	15.2288	17.4621	15.2862	13.1027
Mycth_2116588		38.1935	34.6018	8.92444	7.56477	40.0857	38.5575	18.6077	16.3945	12.4439	13.5594	10.1006	11.2422	11.1819	10.9064	6.82286	9.39629	27.315	28.4328	39.7919	39.1639	14.3357	17.6801	10.3571	8.37607
Mycth_2116644		56.1153	54.3806	48.1926	49.7417	65.1042	62.6059	50.5449	51.8823	44.5167	43.974	61.3475	55.8744	42.0988	49.516	49.3023	50.4454	60.5465	50.9682	61.5548	54.993	43.3033	45.139	43.486	34.5769
Mycth_2116681	Zinc finger, LIM-type	37.6313	42.0668	19.4455	24.4868	35.7869	32.2821	31.6766	17.0014	28.1125	28.9937	20.5092	24.3239	31.1687	26.4536	33.6228	39.3633	45.5886	52.0135	33.2984	37.6336	36.9775	37.6685	39.4942	33.1018
Mycth_2116689	Nucleotide excision repair, TFIIH, subunit TTDA	112.783	98.9277	54.5912	61.4999	74.0394	92.5208	57.1827	62.7697	44.406	32.7438	41.2387	44.1468	36.8904	35.661	38.0359	34.9821	65.8603	42.1539	75.5328	65.5957	47.3476	47.5534	41.6842	47.4598
Mycth_2116710		14.8999	12.4253	9.35169	7.46383	11.3899	10.9968	17.5177	18.8316	17.9831	19.3639	30.6196	30.3679	24.7993	23.4291	22.6912	20.4405	14.2024	12.889	10.6581	9.90464	20.4557	19.054	15.1891	10.2121
Mycth_2116734	Fungal transcriptional regulatory protein, N-terminal	12.074	11.5972	3.20604	3.68136	13.4853	14.2387	9.84579	7.46675	8.74926	10.0647	5.79243	3.50622	3.16374	2.83119	5.60036	6.44565	14.6427	13.0527	14.0001	14.1919	3.74756	3.11433	2.20999	1.32007
Mycth_2116851	Carbohydrate/puine kinase, PfkB, conserved site	54.616	65.066	26.3087	27.7196	48.7585	42.9384	53.379	68.2067	65.094	65.5414	144.155	126.344	55.9298	44.3424	126.018	124.385	72.1953	69.0217	43.8588	42.0043	43.2676	50.8795	67.6154	56.8562
Mycth_2116909		11.0486	13.0831	17.6777	14.9542	15.7845	15.6534	11.0569	11.7999	11.0368	7.76617	11.9319	7.22024	8.01023	12.4208	12.5162	11.654	7.82918	12.9264	15.439	17.1915	7.06695	7.39719	7.85011	4.95386
Mycth_2116929	HAD-superfamily phosphatase, subfamily IIIA	56.0299	44.1003	20.3251	21.2407	27.612	29.5838	25.1244	22.791	21.981	18.984	29.2605	23.5414	18.2752	20.7013	17.5204	17.0127	23.1613	21.4651	25.8043	26.0843	24.5897	25.3178	25.825	30.4185
Mycth_2116960		16.0491	14.7274	19.9907	22.157	17.5471	19.7598	17.4298	20.7427	35.5365	31.9135	44.5658	37.3592	29.2988	26.963	34.4062	33.0418	24.6346	28.1455	21.5427	23.6657	14.3761	16.4409	17.2037	18.0085
Mycth_2116990		17.667	20.1403	2.1787	4.2244	6.77931	7.04974	10.071	14.0671	5.50936	4.49459	12.6408	7.82884	6.76139	4.90611	10.057	9.25448	21.4532	14.2272	5.9341	4.77764	3.74874	4.86767	3.99959	3.88015
Mycth_2117048	Na+/solute symporter	0.764779	0.870485	0.294499	0.241654	0.408959	0.586024	0.451074	0.268895	0.253879	0.236705	2.07812	1.13383	0.167413	0.0886588	0.875385	0.496635	0.698831	0.27214	0.455751	0.377417	0.140357	0.161042	0.29489	0.737914
Mycth_2117072	CMP/dCMP deaminase, zinc-binding	33.2426	32.824	5.2537	3.98101	8.81778	8.22207	10.4404	12.8147	5.69367	5.0136	18.3074	14.1139	7.62493	7.11381	11.0029	8.4745	11.8181	7.22831	7.94969	4.71803	6.35602	6.11974	5.96211	5.69315
Mycth_2117078	Ubiquitin interacting motif	39.4961	33.4874	39.2416	39.0963	51.6803	50.6559	47.4926	40.5817	44.4166	43.3853	74.3081	81.8541	47.2529	45.1579	60.2781	66.8443	52.6823	53.3878	47.7255	46.9449	28.8692	30.2949	29.3462	20.9711
Mycth_2117187	Major facilitator superfamily	8.51492	7.74039	5.17609	3.65819	42.6285	42.4169	14.2271	16.9468	5.22367	4.34379	9.0427	8.77369	4.44108	4.92369	5.05568	4.48285	12.4736	10.4651	34.8312	32.2887	2.84387	2.71648	2.01753	1.63508
Mycth_2117190	Gtr1/RagA G protein	44.9083	41.9742	42.2197	45.7863	36.688	34.1468	42.7072	43.9958	44.9979	41.3979	58.9906	57.5947	47.809	49.5685	43.7206	50.136	65.5577	71.1532	36.2726	36.8235	32.9158	36.0906	33.8559	29.5141
Mycth_2117192	60 kDa inner membrane insertion protein	59.9073	55.855	63.845	74.7359	72.6936	77.7128	59.724	71.145	68.4145	65.3875	59.133	54.7859	64.0587	64.0684	54.8971	58.6489	60.2266	61.3712	80.0647	82.1971	77.7923	78.5677	68.5726	63.2682
Mycth_2117239	Protein kinase, core	6.71688	5.19245	2.15703	1.86492	1.83051	1.55732	2.89196	2.88149	2.21676	1.50313	4.78208	2.97821	2.32555	3.64545	2.19359	2.15963	3.93037	2.95553	1.77265	2.65632	0.509925	1.02265	0.93099	0.820037
Mycth_2117287	Complex 1 LYR protein	42.1546	35.9858	16.7247	17.5133	27.7598	21.3003	20.0818	19.5856	11.4949	9.16408	15.6199	13.0674	15.3796	15.638	8.19956	6.14935	26.1494	37.0463	15.4913	9.47701	38.0872	56.6414	52.5803	16.1652
Mycth_2117465	Thioredoxin-like fold	152.571	161.099	240.914	250.641	197.562	189.512	178.726	210.62	308.222	319.372	140.447	147	319.792	283.498	214.725	199.77	173.114	165.324	183.584	169.183	230.92	239.295	245.517	288.091
Mycth_2117572		52.3375	50.9922	32.1309	36.3976	36.1135	35.8453	34.6094	31.5449	40.3309	42.0999	44.2967	43.7343	37.3463	35.0605	36.3865	40.3767	37.7166	45.3895	34.8335	34.5511	21.469	24.9195	22.3153	25.6485
Mycth_2117668		128.366	161.749	57.7582	34.877	160.304	174.881	69.6305	100.661	112.04	124.768	330.907	396.929	101.48	104.614	343.415	373.4	106.785	77.2187	187.635	159.15	150.689	171.071	167.903	130.92
Mycth_2117720	Protein kinase, core	29.4337	23.866	31.3316	29.3823	27.3946	24.0094	33.7509	36.2461	24.5295	24.926	29.6702	33.525	23.8422	26.8598	18.0003	15.0416	53.6673	34.0917	30.0736	23.6458	16.6555	15.5598	11.2387	6.87291
Mycth_2117721	Histone-fold	0.0576197	0	0.25012	0.0627118	0	0.535583	0	0.0448593	0	0	0	0	0	0	0	0.0504321	0.0796187	0.115565	0.106445	0.176298	0.0252166	0	0	0.0265149
Mycth_2117728		59.4924	58.8453	22.5299	23.3721	22.6446	26.7349	44.1183	57.9344	25.8473	23.0762	69.3887	39.6838	26.5622	31.0093	34.5309	25.9504	43.9271	33.1158	28.0454	24.0851	18.1146	20.5702	17.3428	14.4197
Mycth_2117751	Lipase, GDXG, active site	0.364565	0.520218	0.890172	0.44638	0.713455	0.611844	0.128187	0.177393	0.100492	0.0312312	0.155098	0.190399	0.0687205	0	0.0951176	0.0797719	0.472269	0.228497	0.463021	0.511249	0.119661	0.0849927	0.0742795	0.272613
Mycth_2117759	Cytochrome P450	13.1446	26.5408	5.10899	3.48354	3.14798	3.22541	2.22898	2.81847	2.16997	2.42781	5.28807	5.37509	1.74556	2.4345	2.47552	2.18946	7.5787	8.33595	3.01383	3.04252	3.20267	3.21659	3.75664	2.49528
Mycth_2117807	Tyrosinase-like protein	1.73612	2.26263	0.481971	0.878859	0.409013	0.708881	0.85179	1.16304	0.593561	0.498068	1.99251	1.55195	0.304427	0.580389	0.0280909	0.141354	0.948428	1.17418	0.559405	0.329425	0.42407	0.33886	0.592295	0.464483
Mycth_2117839	eRF1 domain 1	28.8921	19.7412	24.9918	23.7791	30.4147	30.7543	32.2417	39.3393	29.5464	24.4258	39.9075	37.4655	27.0321	27.3144	30.8716	26.4324	37.65	29.8197	26.3365	23.0573	13.3642	13.3732	15.2396	16.7307
Mycth_2117854	Helicase, superfamily 1 and 2, ATP-binding	0.0361656	0.206427	0.0588713	0.0196808	0.0832662	0.0560273	0.101731	0.0422345	0.0531679	0.0247856	0	0	0.0545378	0.0909791	0.0754869	0	0.0624668	0.0181339	0.0167028	0	0.0316549	0	0.0196498	0.0249635
Mycth_2117863	Mg2+ transporter protein, CorA-like	101.987	88.042	27.9804	24.6944	48.8617	45.2491	96.1111	117.258	34.9002	33.4818	112.615	99.8731	27.044	26.9053	93.3346	91.371	98.7268	80.8625	43.2561	40.7493	50.8018	50.5811	44.9319	20.2842
Mycth_2117900	Heavy metal transport/detoxification protein	42.0148	37.4852	278.034	469.959	128.325	137.681	128.355	130.414	123.282	110.151	98.9657	88.0289	182.478	211.535	104.958	95.4437	107.541	108.186	160.108	134.284	243.624	215.269	285.888	133.319
Mycth_2117942	BRCT	0.736126	1.94458	0.508364	0.218504	0.801191	0.967611	0.705912	1.82351	1.13139	1.10072	1.48045	2.23681	0.908247	2.26066	1.30369	1.11288	1.10965	1.14086	0.618135	0.409512	1.64007	0.686466	0.799918	0.708281
Mycth_2117988	Peptidase C50, separase	2.24947	2.52123	2.79624	2.10996	2.09424	1.90928	2.13413	1.7513	2.63959	2.76936	1.4964	1.67465	2.7261	3.02196	1.161	0.973693	2.49795	2.67418	2.11558	2.41937	4.16693	4.07339	3.19551	1.8896
Mycth_2118002	Major facilitator superfamily	0.0900945	0.124665	1.95544	6.63515	0.110629	0.124065	0.211192	0.257188	0.04415	0.0411634	0.0255528	0.025095	0.18115	0.237437	0	0	0.269733	0.240931	0.277396	0.061258	0.0394288	0.0280055	0.358974	0.138196
Mycth_2118030	Armadillo-type fold	12.3827	12.2748	26.739	23.4681	19.8114	20.0817	11.315	11.8591	12.7725	16.1776	9.65622	9.35677	14.9081	14.193	9.17678	12.0521	7.85822	8.57351	17.2847	18.7764	12.3614	13.4993	14.2916	16.8739
Mycth_2118116	von Willebrand factor, type A	45.1549	39.8979	22.1254	17.2701	54.052	56.7262	26.0592	24.4691	26.356	23.9762	19.0902	20.2236	22.402	20.3056	14.2341	16.1138	32.5475	28.7088	61.0628	54.217	15.496	18.793	14.9916	22.3606
Mycth_2118124	alpha-mannanase	3.1446	4.01313	5.76448	6.84499	3.83524	3.81826	4.60208	3.53996	2.84249	2.85407	0.5062	0.56815	1.53796	1.71041	0.591314	0.81826	2.70107	2.55688	2.5906	1.64692	28.7142	15.0189	8.0579	2.679
Mycth_2118236	Major facilitator superfamily MFS-1	21.034	20.9093	27.2422	29.7143	30.4921	31.3486	39.5987	56.2551	33.407	30.7423	63.2402	44.9146	29.1214	29.458	40.045	35.1545	46.3403	39.8175	32.2196	33.5341	15.4666	16.8916	11.3392	2.79353
Mycth_2118258		0	0.245002	0.0640498	0.192708	0.326126	0.304778	0.124515	0.183798	0.086767	0.0404488	0.100437	0.0986372	0.0890026	0	0.164254	0	0.0815539	0	0.163548	0.240778	0.154977	0	0.12827	0.488868
Mycth_2118259		12.9166	12.6599	7.54402	5.22295	9.04547	11.2557	13.9089	13.9667	7.02195	5.77852	23.8885	17.052	6.79707	7.63977	8.54987	10.0884	18.034	15.9664	11.9722	10.3376	5.37799	7.19365	4.60553	3.90063
Mycth_2118264	2Fe-2S ferredoxin, iron-sulphur binding site	347.196	374.036	155.086	221.315	145.525	159.623	200.552	256.093	98.5673	94.7041	260.064	245.935	116.059	82.3529	148.924	139.958	219.652	185.61	166.02	119.426	162.829	204.891	214.125	123.122
Mycth_2118274	Protein kinase-like	8.79092	7.04967	0.833921	1.47197	1.8966	1.77774	4.40959	5.38433	0.97154	0.821557	1.80459	1.64383	1.27468	1.54648	0.491871	0.349741	2.10241	1.69534	1.33441	1.34801	1.12996	1.7485	0.784927	1.21642
Mycth_2118284	Emopamil-binding	23.9229	21.1972	10.7034	12.4095	28.2803	25.5743	22.7755	28.8632	15.5795	16.6349	37.3178	29.9857	14.6624	13.4741	27.254	24.7958	34.603	37.8797	33.0812	30.8196	28.6841	31.05	26.8701	20.5043
Mycth_2118373		25.5637	19.3763	15.2509	14.6397	18.4274	19.9743	20.6126	21.1006	17.5119	16.419	22.2068	17.8945	19.4264	21.356	18.6706	18.2161	32.6884	30.6691	22.0674	21.9089	10.6019	11.3579	8.87182	8.40699
Mycth_2118447	Ribonucleotide reductase, stirrup	1.14102	2.00258	0.728384	0.858341	0.618126	0.710527	0.649003	0.718501	0.727712	0.816483	0.999409	1.02357	0.670551	0.723624	0.72382	0.925252	1.19408	1.02645	0.573468	0.770109	0.631535	0.704147	0.629066	0.625442
Mycth_2118512	WD40 repeat	46.2879	42.5555	16.4141	19.2839	39.3562	37.8876	31.9434	33.3454	25.4477	24.3844	56.4624	41.0866	26.9723	27.2298	41.6593	43.5397	44.3875	39.9663	39.2072	35.9453	44.6334	46.837	40.5941	38.999
Mycth_2118584	RNA recognition motif 2	0.562133	0.555594	0.261444	0.233071	0.24652	0.248814	0.225892	0.208401	0.314821	0.458632	0.751614	0.917093	0.686231	0.461752	0.521474	0.74973	0.480847	0.48319	0.222529	0.300309	0.234296	0.299549	0.261791	0.505035
Mycth_2118610	Helicase, superfamily 1 and 2, ATP-binding	23.7193	28.6069	22.4358	19.8337	22.9838	22.3544	17.3884	21.4513	27.8427	28.2708	27.6353	29.5126	26.9135	26.536	27.3921	26.4736	20.0088	21.3894	22.2117	25.8617	17.6813	19.9582	16.5657	9.87088
Mycth_2118654	Major facilitator superfamily	1.23685	1.17356	0.34515	0.230769	0.68344	0.474466	0.869794	0.880398	0.311712	0.387501	1.32301	0.974478	0.319743	0.355594	1.3031	0.587675	0.488306	0.602452	0.326416	0.576665	0.139189	0.131818	0.0768018	0.0813086
Mycth_2118655	Cytochrome P450	2.58663	1.94936	0.601511	0.335145	1.16271	0.763271	1.90562	1.9179	0.520602	0.73863	1.59825	1.36377	0.580452	0.841038	1.79965	1.05113	1.57435	1.35873	1.08084	0.471087	0.229097	0.114863	0.167308	0.255062
Mycth_2118656		0.377729	0.392002	0.0512398	0.154167	0.0434834	0.0487645	0.265632	0.294078	0	0.0970771	0.281222	0.236729	0.0712021	0.0339366	0.197105	0	0.260973	0.473496	0.218064	0.0481556	0.103318	0.176124	0.0513079	0.304185
Mycth_2118664	Major facilitator superfamily	0.158119	0.410235	0.0857969	0	0.0364047	0	0.0277987	0.0615511	0	0	0	0	0	0	0.027503	0	0.0819332	0.0396415	0.0365131	0	0.121098	0	0.0429554	0.0363809
Mycth_2118668	ATPase, F0 complex, subunit A	12.7724	15.9459	2.91806	2.29943	6.36774	8.33129	9.38717	9.49521	9.38849	6.91057	10.6224	4.57409	8.83388	10.0084	7.81738	7.14454	12.6063	10.5935	9.49134	9.20669	5.84185	5.55237	6.47001	8.57315
Mycth_2118714		54.8192	46.7388	18.3412	22.7692	39.6926	37.3611	56.9747	69.3344	22.8175	19.6477	54.1431	42.7326	30.343	28.82	43.7337	42.4707	53.7336	55.9939	39.5871	45.3403	19.5192	17.2059	23.0228	16.5797
Mycth_2118744	Peptidase aspartic, active site	0.780512	0.450003	0.094114	0.235969	0.359404	0.35827	0.213454	0.945249	0.318736	0.11887	1.29133	0.362341	0.196169	0.311663	0.241353	0.759054	0.299586	0.565296	0.400526	0.265347	0.151814	0	0.164918	0.099769
Mycth_2118751	NAD-dependent epimerase/dehydratase	8.61929	11.0938	19.7005	14.0453	9.8004	7.65865	9.48149	4.16124	25.6614	27.9846	6.43249	4.90894	35.5082	28.6914	12.3288	8.17628	5.15661	4.49083	10.3633	10.1659	28.7651	23.3501	27.2877	22.4685
Mycth_2118764		0.392559	0.407393	0.511215	0.0854503	1.08458	1.25684	0.662547	0.733496	0.577111	1.31828	2.43831	1.67296	0.59198	0.846456	4.01493	3.84821	0.922143	0.708604	0.616422	1.04096	0.206159	0.146431	0.255947	0.108386
Mycth_2118765	Methyltransferase type 11	0.110018	0	0.0596969	0	0.405283	1.47714	0.116053	0.342615	0.0808702	0.150799	0.561665	0.919337	0.207385	0.0790756	1.263	1.01109	0.722109	1.82043	1.21947	0.78545	0	0	0	0.151881
Mycth_2118778		1.98033	1.45574	0.179091	0	0.151981	0.170439	0.174079	0.513922	0.121305	0.452398	0.842497	1.03425	0.186646	0.415147	0.0574092	0.0722207	0.171026	0.248241	0.22865	0	0	0	0.0448321	0
Mycth_2118780	GCN5-related N-acetyltransferase	126.978	130.632	61.3216	50.0999	80.8087	86.3527	147.512	202.437	40.7252	36.8368	116.563	109.484	39.5576	41.0101	42.7025	44.552	121.246	116.557	88.0933	89.0227	66.5078	67.3459	65.896	54.7532
Mycth_2118798	Fungal transcriptional regulatory protein, N-terminal	1.52545	0.603081	0.236491	0.158119	0.26759	0.225067	0.357582	0.0565534	1.97562	0.79653	0.43265	0.728397	1.64312	1.20083	0.454857	0.190737	0.351309	0.65561	0.0670967	0.148171	0.349692	0.338699	0.315741	0
Mycth_2118800	Glyoxalase/bleomycin resistance protein/dioxygenase	0	0	0	0	0	0	0	0	0	0	0	0	0	0	0	0	0	0	0	0	0	0	0	0
Mycth_2118844	Asp/Glu racemase	0.282773	0.423884	0.0340967	0	0.0289354	0.162248	4.9714	6.33544	0.438807	0.581386	4.03677	3.43936	1.16082	1.62595	1.22416	1.9525	4.23297	3.27684	0.232172	0.0640887	0	0.117199	0	0.0867492
Mycth_2118845	Oxidoreductase, C-terminal	1.57387	1.18417	1.83609	1.75579	0.688488	0.568919	29.7453	41.1709	2.54517	3.37073	5.65793	7.92385	7.83223	10.6052	2.71019	3.82268	14.7069	10.4958	1.74451	0.762463	0.860984	0.366924	0.684105	0.253487
Mycth_2118950	Zinc finger, C6HC-type	4.32743	9.91245	0.550005	0.212156	0.718075	1.1274	1.59014	1.48725	0.257913	0.213748	1.36004	0.390929	0.176372	0.25219	0.596739	0.375349	1.72386	1.0165	0.432127	0.516899	0.0682468	0.109067	0.127093	0.233222
Mycth_2119011	Mannose-binding lectin	17.7983	16.6432	6.68933	5.11145	44.1852	43.1853	7.65621	8.12291	2.78526	2.63343	2.40669	2.98792	3.1387	3.43309	2.04222	1.42469	11.0248	9.01798	38.8942	36.822	14.4807	11.7453	21.6025	19.2416
Mycth_2119021		12.1871	11.7323	6.52583	7.67924	5.24263	7.86673	8.5704	9.48816	9.84233	10.7151	18.7608	17.0847	11.0632	12.2172	9.37177	11.5792	11.4668	6.67361	5.48041	5.64238	4.5265	4.93479	3.52863	1.77099
Mycth_2119125	Ribosomal protein L33	247.477	270.581	352.982	350.245	285.487	273.445	222.861	283.286	522.014	492.033	222.826	276.131	427.502	380.389	368.419	358.32	225.122	178.837	248.017	253.576	272.087	266.514	250.765	263.558
Mycth_2119140	HEC/Ndc80p	25.7187	23.1679	22.8667	20.4324	33.9772	34.1666	29.599	24.5562	24.701	26.7879	27.7261	30.8075	24.7665	26.48	22.8169	25.3671	38.9294	41.24	32.7518	32.2487	20.6484	24.0811	19.2227	17.7945
Mycth_2119212	Nucleic acid-binding, OB-fold-like	14.1965	16.4083	2.62783	3.46229	9.88216	8.38532	10.2172	10.4981	7.04994	6.11748	13.5741	9.00629	6.37239	6.72287	11.9915	12.2594	13.1543	12.2368	8.94673	10.0723	3.53244	3.49788	3.71481	4.47902
Mycth_2119272	Neutral/alkaline nonlysosomal ceramidase	70.9157	58.4447	35.6778	30.3609	32.2339	33.3172	50.1916	48.9675	80.5758	80.527	173.613	143.355	76.0197	70.8564	155.745	149.475	74.5035	75.6524	35.0099	31.8759	22.7466	26.3546	19.7122	12.3321
Mycth_2119294	DNA replication factor Dna2	15.9741	16.973	5.30913	4.59908	18.8331	19.6943	8.47958	6.44994	6.48347	6.26514	5.00326	6.69406	6.68641	6.30537	6.23613	5.76137	12.2536	11.8533	24.1007	23.2968	7.48578	7.61476	6.33156	6.18959
Mycth_2119394	Methyltransferase type 12	2.81259	3.00347	1.28284	1.2422	1.27635	0.715681	1.00329	1.30113	1.40825	1.25711	2.01162	1.22622	0.645429	0.996126	1.75834	1.21303	1.52078	1.88036	1.12954	0.66517	1.62336	1.40646	1.35098	2.00706
Mycth_2119403	Biotin/lipoate A/B protein ligase	16.0688	17.4056	5.34045	6.8316	9.06408	12.1097	9.92295	7.60388	5.7397	5.19656	14.0356	9.94472	7.1749	7.0921	5.72972	5.88945	12.9233	11.0785	11.9668	12.3938	4.56003	5.29152	5.89321	7.94898
Mycth_2119434	Armadillo-type fold	56.8044	55.2261	64.1912	64.7838	65.2347	67.6213	48.9283	46.5954	69.9073	70.183	45.7682	48.5576	69.3068	62.3814	49.5861	48.6849	50.4316	56.6377	67.5529	68.1238	62.4827	68.8235	55.2437	51.3213
Mycth_2119441	GCN5-related N-acetyltransferase	34.9125	32.4988	8.80219	9.36514	10.6525	12.6747	20.2861	27.675	12.3908	11.2626	25.5051	25.6964	10.8487	11.9637	13.2003	16.2356	22.2693	16.6215	11.0751	7.98463	10.9577	11.4444	11.3431	10.3535
Mycth_2119446	Glycoside Hydrolase Family 27 protein	0.19811	0.411191	0.0429985	0.0431235	0	0.204606	2.95353	2.59117	0.232997	0.353008	0.269704	0.264872	0.209125	0.34174	1.21295	1.80333	0.547495	0.437073	0.219589	0.121231	0.0693604	0	0.0645833	0.0364657
Mycth_2119478		0.475639	0.57155	0.787841	1.11708	2.16713	1.96494	1.10908	1.16938	1.4721	1.38968	2.15133	2.65667	1.64216	1.54739	2.1249	2.213	1.41825	1.68199	1.31802	1.86381	0.262936	0.303483	0.394443	0.161276
Mycth_2119528	Sedlin	86.8483	86.8224	55.9155	55.5963	77.6995	79.4557	80.8726	77.2643	54.7934	55.5766	72.9923	63.7689	54.1358	62.104	54.635	54.1633	66.7927	64.3659	67.3001	69.4343	42.3087	41.0313	40.4531	49.8646
Mycth_2119589	Pyridine nucleotide-disulphide oxidoreductase, NAD-binding region	1.03258	0.796828	1.55156	2.99688	0.512048	0.765648	1.173	0.742065	0.175156	0.308469	0.135167	0.0221242	0.299448	0.285448	0.460525	0.115868	0.768284	0.610677	1.02714	0.459053	1.13553	1.11106	1.36661	0.950323
Mycth_2119593	Adenosine/AMP deaminase	5.62915	5.72731	1.55716	2.34253	2.31253	2.90687	2.89134	2.7713	1.82549	2.0424	3.02875	2.21357	3.10006	3.74846	5.97074	3.28463	3.46975	2.96089	3.28796	2.02629	2.08917	2.16152	2.66868	2.50148
Mycth_2119594	Protein of unknown function DUF590	8.22704	8.95499	4.48972	6.43254	4.46325	4.46816	4.75478	3.79151	1.73775	0.858707	2.53452	3.04225	3.26203	4.12904	2.22051	1.5312	7.4154	5.47648	5.2845	3.49613	1.58296	1.69755	2.53043	2.58917
Mycth_2119667		243.565	203.135	253.093	134.441	40.2532	32.0574	9.65185	8.71273	125.953	154.769	320.968	293.603	117.576	111.396	166.303	177.605	52.2999	46.2673	38.1301	49.1007	272.421	268.78	538.924	464.601
Mycth_2119688	Cytochrome P450	182.71	162.945	219.849	211.275	237.846	226.093	246.763	286.604	218.604	222.769	292.289	272.933	199.814	170.355	152.426	151.85	284.463	313.318	214.076	207.878	253.721	302.95	324.33	247.183
Mycth_2119714	Like-Sm ribonucleoprotein, eukaryotic and archaea-type, core	265.085	240.872	138.348	114.744	165.113	166.984	184.994	232.059	144.727	125.507	167.528	172.981	131.368	119.408	132.905	130.001	160.358	131.7	180.557	153.547	120.351	124.167	104.118	141.632
Mycth_2119719	Carbohydrate Esterase Family 15 protein	2.19589	4.22012	4.05996	3.85047	2.28444	2.09991	2.6309	2.88097	0.687494	1.00328	1.24561	1.39319	1.25711	1.43216	1.32975	0.747432	3.03427	2.44677	2.59173	2.40547	2.79404	3.07163	2.16524	2.02097
Mycth_2119721	Carbohydrate-binding family 9/cellobiose dehydrogenase, cytochrome	0.376058	0.624429	0	0	0.277063	0.310712	0.740479	0.878329	0.386996	0.360818	0.38397	0.251394	0.170129	0.864934	0.41863	0.329147	0.467672	0.301697	0.555774	0.460248	0.164577	0.350689	0.0817294	0.10383
Mycth_2119730	chitosanase	19.2164	17.2505	3.4448	2.5261	8.36139	9.44739	14.3057	15.7579	7.20062	6.26908	16.8733	15.4587	7.72071	6.62378	11.2801	11.412	20.1389	16.9089	9.52126	8.87687	7.25965	8.62582	8.14126	7.30357
Mycth_2119779	Radical SAM	101.171	86.5071	182.988	182.385	102.44	112.728	98.3052	108.126	109.851	112.609	97.499	91.3585	109.674	113.343	89.8798	88.9871	82.5508	81.2292	103.247	102.028	140.843	133.276	112.327	62.0119
Mycth_2119794	FAD-dependent pyridine nucleotide-disulphide oxidoreductase	2.61885	1.76914	5.52318	15.5421	7.32645	6.22598	4.93427	4.80868	1.14411	0.728078	1.66071	1.91998	1.78833	3.32066	0.412545	0.41086	6.93019	6.44175	5.18029	5.31671	4.61687	3.89366	3.14112	1.48934
Mycth_2119798	Protein kinase, core	0	0	0	0	0.0774952	0	0.0591755	0	0	0	0	0.0703156	0	0	0	0	0	0	0	0	0	0.0784709	0	0
Mycth_2119814		0	0	0.896178	1.79757	0	0.0710738	0	0	0	0.282978	0	0.11501	0.415105	1.03871	0	0	0.142637	0	0.0635653	0	0	0	0.0373904	0
Mycth_2119829	Distantly related to plant expansins	0	0	0	0	0	0	0	0	0	0	0	0	0	0	0	0	0	0	0	0	0	0	0	0
Mycth_2119852		12.1741	11.4422	0.49855	0	0.846164	0.237233	3.06913	3.57662	0.168844	0.157422	4.69066	4.41468	0.865971	0	0.639259	1.20628	6.98278	2.99454	0.636512	0.468541	2.61367	0.642613	0.249606	0.634207
Mycth_2119855	SANT, DNA-binding	10.395	8.40336	4.11532	4.49147	8.99799	9.56092	8.92587	7.84979	7.77214	8.17894	12.7547	10.7553	7.73692	7.32711	8.83091	7.6535	7.58259	7.71761	7.02613	6.68869	1.64007	1.95539	2.19371	4.03412
Mycth_2119902	Protein kinase, core	0.261505	0.222043	0.103196	0.0258741	0.087575	0.0245528	0.100309	0.166575	0.0174748	0.162927	0.101139	0.178788	0.053775	0.136696	0.0165403	0.0624229	0.197098	0.119202	0.131754	0	0.0104041	0.0221694	0.0775	0.0328191
Mycth_2119925	Protein kinase-like	36.2147	37.6752	12.715	12.7519	16.4715	16.4093	26.8406	27.3653	22.7053	20.5611	32.8152	28.2962	21.3495	24.5939	24.4554	26.9193	44.2154	36.7176	16.3565	14.3486	15.1497	15.4373	14.034	11.2121
Mycth_2119965		62.5906	49.3805	39.1753	48.3846	69.1081	80.5544	86.9923	81.6139	102.129	85.5188	40.5347	38.6209	69.3541	71.015	32.3937	33.3375	98.2706	83.405	76.9803	66.503	29.3824	36.1554	34.0691	40.8099
Mycth_2120042		13.0988	13.2499	9.15403	10.7061	14.1755	13.9231	9.60577	11.9637	14.4988	12.5749	19.0381	17.6109	11.3753	10.4954	15.7802	16.7288	13.5397	12.9824	12.6876	13.6193	7.53927	6.74921	6.2031	3.89335
Mycth_2120116		0.0702389	0.072893	0.266786	0.382231	0.258744	0.290169	0.321064	0.328103	0.129075	0.312893	0.179292	0.205426	0.132401	0.201937	0	0.276647	0.0970559	0.140875	0.194636	0.143273	0.122957	0.0982508	0.0763258	0.0161609
Mycth_2120123		18.5859	13.1233	12.5103	15.2353	12.7291	8.99022	12.2016	14.5614	11.0678	11.6493	24.0214	19.9541	13.2155	14.0772	17.9236	16.9881	15.6854	10.3219	10.8655	9.83773	8.98331	9.04995	8.69216	7.90309
Mycth_2120158	Cyanovirin-N	1.34193	2.32107	0.849502	0.608552	2.47169	2.54089	1.65146	1.82831	2.13721	1.916	1.61756	2.42959	2.52955	4.7422	0.544632	0.195756	1.54523	1.00929	2.78893	2.62321	0.538341	0.312851	0.546834	1.0292
Mycth_2120170	Serine/threonine protein kinase, active site	25.8389	25.339	26.8293	25.6726	34.409	31.4097	17.5503	14.6914	30.6935	32.418	24.2376	25.7142	28.8504	28.744	31.0565	32.0874	22.3555	28.3857	30.5863	35.6637	25.3112	27.0174	25.143	19.795
Mycth_2120237	Zinc finger, FYVE/PHD-type	78.1753	77.6317	28.8622	24.2414	71.1179	78.1662	46.4227	46.9447	35.9216	33.5418	79.4834	76.2227	28.5606	30.5956	42.7174	44.8889	54.4668	49.7416	75.7961	73.0055	33.5071	32.9321	31.8861	49.8646
Mycth_2120346	Epoxide hydrolase-like	3.5634	2.55038	0	0.0445783	0.0754412	0.0846035	0.432052	0.542095	0	0.196493	7.94587	5.03121	0.21618	0.529902	0.398959	0.394342	0.565965	0.246446	0.151331	0.083547	0	0	0.022254	0.0565438
Mycth_2120425		0.431417	0.537262	0	0	0.317849	0	0.24271	0.0671751	0.634236	0.1774	1.02782	1.2257	0.195173	0	0.480255	0.377601	0.298065	0.432636	0.159397	0.264	0.0377609	0.0804626	0	0.0794101
Mycth_2120439	Protein kinase-like	4.03429	4.46585	8.2308	5.97151	3.17044	3.88882	2.38312	2.3033	13.048	12.9764	10.3895	8.80992	15.2904	11.1347	12.6122	10.7344	4.08802	3.2905	5.11761	4.71803	2.66011	3.91262	2.1335	1.26239
Mycth_2120441		23.3649	22.7729	32.8209	43.9916	11.2562	13.6802	10.8341	8.71905	24.78	27.1556	18.526	18.0516	25.4613	23.5355	32.4333	31.3472	16.9676	14.3664	11.3948	12.0018	16.3954	17.0174	18.6562	8.24045
Mycth_2120482	Cupin 1	2.74316	1.98261	0.903711	1.49279	0.135338	0.303549	0.620064	0.800874	3.0606	2.95428	8.00251	8.10473	2.17915	2.57019	8.89528	9.77539	2.26753	2.80004	0.814442	0.749395	3.02272	4.88781	5.11009	12.6908
Mycth_2120489		0.184759	0	0.100252	0	0	0.0954088	0	0	0	0	0.471615	0	0.208963	0	0	0	0	0	0	0.0942174	0.0404288	0	0.0501925	0
Mycth_2120491	Major facilitator superfamily MFS-1	0.253699	0.188061	0.117994	0.512793	0.467285	0.149725	0.17841	0.0282164	0.959062	1.39096	0.709267	1.05998	1.53031	1.22432	1.00864	1.11026	0.27544	0.327106	0.502152	0.258746	0.237918	0.0337977	0.177226	0.100067
Mycth_2120498	Cupin, RmlC-type	0	0.144001	0.225874	0	0	0	0.0975792	0	0	0	0.0590321	0	0	0	0.144812	0	0.143801	0.208725	0	0.0707592	0	0	0	0
Mycth_2120499		0.0501164	0.0693469	0.0362582	0	0	0.0172533	0.00587393	0.00650294	0	0	0.0142141	0.0139595	0.00629797	0	0.0116229	0.0219324	0.207752	0.259667	0.0231459	0	0	0	0	0.011531
Mycth_2120504	Cytochrome P450, E-class, group I	0.0976886	0	0.0706756	0	0	0	0.0457987	0.152109	0.119679	0.0446331	0.193947	0.0816307	0.220972	0.140427	0.0679672	0	0.0449953	0	0	0	0.0997554	0	0.0530771	0.0299689
Mycth_2120525	Taurine catabolism dioxygenase TauD/TfdA	3.23768	2.60402	1.22976	1.32143	1.97539	2.13171	2.50453	2.45765	2.58814	1.91381	4.99313	3.58476	2.07503	2.47253	3.29447	3.32972	2.93594	2.31337	1.4953	1.27956	0.797025	0.905779	1.53924	1.06154
Mycth_2120747	Protein kinase-like	15.2339	14.7445	8.14423	7.15565	8.91985	8.67824	9.04402	12.6592	13.7439	10.6821	21.1485	18.2773	12.8889	15.6288	13.9461	13.109	11.7438	11.6426	8.85752	9.19135	7.22836	6.57971	5.367	2.86311
Mycth_2120748	Lipocalin	5.16705	4.58569	2.59099	10.239	2.95359	2.61304	3.53341	2.41366	1.57163	1.68511	3.15333	2.6204	1.82707	2.58687	3.12392	1.99614	3.39757	2.39428	2.33699	2.43504	2.80713	1.86093	4.7242	4.50948
Mycth_2120753	Cytochrome P450	129.151	102.481	2.81087	2.92476	7.87175	8.76089	69.8764	67.3017	7.63947	8.27652	569.699	664.005	9.76485	8.56367	163.743	199.16	110.816	121.139	13.5474	13.0763	10.4145	8.03124	6.63191	4.88682
Mycth_2120773	Peptidase S14, ClpP	6.20762	7.85879	4.23243	3.74952	6.28556	7.01538	6.35384	7.26197	4.63465	4.78889	17.0347	13.7964	4.77857	5.83996	14.4041	11.3786	10.8231	8.79996	7.17486	6.09909	3.627	3.09143	3.28449	2.0639
Mycth_2120781		35.5854	35.4071	18.0924	16.7254	44.7473	46.0141	29.2387	32.3062	24.2998	27.4051	29.6888	24.797	25.0488	21.9148	24.5317	24.546	33.9921	37.6072	46.9513	43.2361	25.7061	25.6963	20.8849	16.1502
Mycth_2120853	Erg28-like	133.052	119.628	61.0637	54.543	111.468	108.358	99.1999	106.096	64.7701	49.9445	73.6443	79.2635	60.8409	53.9241	49.2762	45.8294	87.7408	77.2941	110.897	108.798	55.8345	70.0547	54.0856	49.2689
Mycth_2120854	Galactose-1-phosphate uridyl transferase, class I	51.5219	43.9632	48.9354	46.202	41.8117	42.7965	40.6293	36.7178	35.5736	32.8654	75.5741	65.9775	37.7851	36.525	44.0269	40.9323	43.3241	37.5362	45.5562	45.6305	22.4323	23.8999	21.7487	18.886
Mycth_2120908	Methyltransferase type 12	0	0	0	0	0	0	0	0	0	0	0	0	0	0	0	0	0	0	0	0	0	0.0695225	0	0
Mycth_2120909		1.61884	1.57501	0.878397	0.550595	1.21132	0.522477	2.4903	2.91452	5.13165	5.89397	4.56269	2.53638	6.10303	1.74531	24.3565	23.2903	5.38256	2.43512	1.58875	0.619143	1.41693	1.98139	1.64918	1.11741
Mycth_2120910		0.605264	1.09924	0.383158	0.164688	0.185805	0.625112	0.496582	1.06025	0.296604	0.345675	1.07291	0.252886	0.342277	0.145011	0.175464	0.264881	0.453024	0.303487	0.139768	0.411537	0	0.282216	0.274048	0.116052
Mycth_2120970		66.0121	82.6427	15.2877	16.1558	28.9493	31.8038	39.8312	34.6246	13.2647	14.5217	21.2485	18.8248	13.6942	16.0664	17.1724	14.8775	35.1911	36.777	30.3259	27.0133	31.3606	26.8166	28.6867	30.2429
Mycth_2120988	Cytochrome P450, E-class, group I	4.2237	3.49239	0.968898	1.23333	5.15476	4.96511	2.65632	2.67343	5.04826	3.2712	3.5938	2.92683	3.62483	2.96174	2.50861	3.63671	2.75207	3.20255	4.53574	2.94187	1.21727	1.18483	1.34333	1.04292
Mycth_2121009		1.37222	1.3322	0.816635	0.529947	0.85608	0.777184	0.373545	0.379084	1.59434	2.1539	1.05458	1.40558	1.06803	1.11355	1.78626	1.82094	0.397575	0.488293	0.69508	1.26408	0.755513	0.041279	0.577214	0.488868
Mycth_2121074		110.613	106.894	215.574	214.821	110.279	136.512	81.7116	92.0419	110.026	104.843	126.496	101.546	118.791	110.684	84.5491	93.4838	88.5164	80.9042	131.229	121.87	122.464	91.0849	175.749	138.226
Mycth_2121095	Guanylate kinase	11.0986	17.1213	1.84463	1.4147	0.828743	1.13593	3.16415	3.42514	3.96883	2.80953	6.55083	2.84075	1.35703	3.1621	3.40875	3.50058	4.28302	2.90782	1.93949	0.713835	1.09396	0.932419	1.14085	1.15028
Mycth_2121130	Peptidase A1; aspartic protease	1.43897	1.63334	2.78159	3.13227	4.43117	4.31914	3.09904	3.60595	5.09033	5.9479	2.90788	2.85578	4.91633	6.33484	4.09853	5.51017	4.41168	4.01344	3.5721	4.49452	1.33821	1.34189	1.49037	0.331085
Mycth_2121166		0.459401	0.209774	0.219362	0.0999999	0.389236	0.208765	0.129226	0.200291	0.189105	0.0881565	0.218898	0.138199	0.166266	0.198117	0.0383555	0.0965025	0.101568	0.202707	0.203684	0.168675	0.104547	0.119955	0.159748	0.15221
Mycth_2121175		3831.47	4620.24	3997.6	3507.93	1691.07	3395.11	3715.53	1785.51	2702.97	3301.27	2505.89	2193.1	2809.54	2527.35	2118.55	1776.62	3015.78	3579.63	2083.71	2857.43	1067.74	890.525	687.013	381.534
Mycth_2121249	Ribosomal protein S15	83.1183	89.9757	116.189	96.7468	108.101	100.805	79.7273	75.073	103.256	103.048	55.4865	60.2096	96.8079	85.3666	57.3835	63.3462	72.9369	76.6527	91.192	93.9306	90.5066	101.587	81.7247	76.6939
Mycth_2121306	DNA polymerase delta, subunit 4	111.258	100.017	79.3457	86.5693	99.6166	92.5639	88.1352	87.6956	105.515	101.109	158.953	158.96	107.437	100.017	131.277	129.057	105.469	97.2185	78.6534	89.0025	53.1045	66.4382	68.183	94.3492
Mycth_2121324	Tyrosine protein kinase, active site	2.48658	2.38796	1.77214	1.45415	2.18746	2.49146	1.59205	2.22484	1.09122	1.29719	2.55784	1.79873	1.3432	1.3871	1.13615	1.16941	2.05131	1.4515	2.22826	2.27109	0.860833	1.76508	0.826751	0.324489
Mycth_2121336	BTB/POZ-like	2.31789	3.9423	3.14426	4.97537	7.47125	5.78524	3.80337	4.96256	6.95714	5.7805	4.71139	3.55094	5.09742	6.57137	2.82218	5.57905	1.60142	1.48506	3.44938	4.00567	1.94426	2.64186	1.95903	5.51088
Mycth_2121350	Gon7	60.2497	42.0918	39.6322	39.0148	47.1171	50.0585	75.5079	82.2835	29.0713	28.1427	75.6079	54.4243	38.9567	43.1835	37.8207	32.8483	62.2071	52.6565	46.791	45.4856	26.9568	19.4608	17.9222	16.6506
Mycth_2121442	Zinc finger, C2H2-like	19.7856	19.6894	15.7151	16.3929	20.6462	22.2739	17.6715	17.8758	16.8775	15.497	16.4066	15.1744	16.3489	18.4788	13.5504	10.9463	20.0099	20.1133	22.2098	21.285	10.811	10.9405	11.1919	11.2607
Mycth_2121454	Serine/threonine protein kinase, active site	1.33115	0.637594	0.555613	1.00301	0.188603	0.317263	0.864105	0.637758	0.376339	0.140352	1.21976	1.19791	0.463242	0.515183	0.213728	0.179247	2.68833	0.924173	0.851239	0.208868	0.313689	0	0.500715	0.188479
Mycth_2121463		14.6109	13.1363	4.94519	5.51063	2.66452	3.21223	15.8192	17.7948	5.84847	7.18784	14.5244	8.8849	6.65361	6.75844	11.474	8.67324	12.4934	5.44017	3.6078	3.24589	3.19714	3.57494	5.77705	4.7597
Mycth_2121561	Ubiquitin fusion degradation protein UFD1	61.5403	51.9639	88.4535	139.14	88.9263	80.3204	75.1411	80.9156	55.51	56.948	86.5158	88.9018	75.1225	75.2903	57.386	67.2175	74.389	67.1566	67.5789	63.9135	58.8614	60.9218	64.9539	83.0958
Mycth_2121672		5.92947	4.7177	6.5301	6.6925	9.9304	8.77761	10.0539	6.71933	5.60152	5.76442	4.05484	5.15666	5.43123	5.91918	3.10173	2.86401	15.7039	16.8256	9.61511	8.48882	5.10343	5.73426	3.77053	2.75888
Mycth_2121685		8.57457	8.47982	4.65264	4.61127	5.15608	5.15717	6.49104	8.05004	5.37595	5.46167	7.93956	5.47919	3.87914	4.49534	5.75523	4.1498	8.39836	5.26044	5.35778	6.43027	3.17864	3.66881	2.93231	2.87808
Mycth_2121696	Protein kinase-like	0	0.11721	0.306418	0.553156	0.104014	0.058323	0.0794249	0.131895	0	0	0.0960988	0	0.127738	0	0.19645	0.0494268	0.0390158	0	0.104323	0.172784	0	0.0526616	0.0306825	0.0519727
Mycth_2121737	Fungal transcriptional regulatory protein, N-terminal	18.713	13.6551	6.41732	6.63102	10.5618	11.1571	29.0195	32.5456	12.3816	11.3159	60.9444	62.12	19.9966	17.645	46.7352	49.4272	51.096	51.728	38.4949	35.5336	42.0231	35.2831	6.87093	4.77088
Mycth_2121768	Hypothetical protein	9.99305	9.70373	7.39248	9.12759	17.4591	16.4933	21.0598	25.4663	17.6198	18.9603	21.4346	20.6209	15.8206	14.1572	15.4703	16.9586	20.5349	23.1682	21.0727	19.2367	3.88116	3.62568	2.70603	1.4934
Mycth_2121801	xylanase	0.310463	0.241645	0.16846	0.0844748	0.285919	0.240483	0.491238	1.20854	0.228209	0.478736	0.660405	0.454001	0.877834	0.167359	0.918022	1.15487	0.804367	0.46701	0.143385	0.0791598	0.0339676	0.217139	0.0421709	0
Mycth_2121898		0	0	0	0	0	0	0	0	0	0	0	0	0	0	0	0	0	0	0	0	0	0	0	0
Mycth_2121938		4071.39	3434.89	457.534	314.015	2216.72	2186.2	3901.94	5136.79	636.944	695.343	2932.3	2861.53	596.213	500.158	1165.28	1249.19	2879.99	2658.33	2048.21	1546.01	1725.5	1997.93	1427.66	1496.24
Mycth_2121946		0.843864	0.125107	0.26165	0	0.333065	0	0.423881	0.469273	0.177226	0.247856	0.410294	0.100736	0	0	0.167749	0.211028	0.166578	0.604463	0.111352	0.368851	0.263791	0	0.392997	0.166423
Mycth_2121955	Zinc finger, Tim10/DDP-type	456.909	486.062	401.809	405.793	555.718	578.368	426.296	401.464	415.169	416.714	324.943	328.693	419.318	386.435	310.697	296.417	421.116	342.585	547.133	517.63	342.513	355.789	345.826	541.751
Mycth_2122013		2.85678	1.03765	0	0.310924	0.39464	0.442569	1.10494	1.55688	0.839963	0.68525	0.850757	0.596796	0.538503	0.102665	0.397522	0.125021	1.97374	2.43512	0.791628	0.291361	1.18772	1.19883	1.47456	0.460111
Mycth_2122038	Conserved hypothetical protein CHP02464	14.3222	17.3134	7.17358	5.99536	29.4238	42.2626	3.92914	6.43295	4.3962	4.53026	11.5167	10.1267	4.80614	5.26018	8.1032	7.09435	10.8195	13.4946	22.7514	24.8804	5.20034	4.77002	3.46328	3.36776
Mycth_2122065		6.55223	4.13902	6.18313	4.75418	8.48291	7.25747	5.54266	4.80546	11.0286	8.91591	13.5741	11.1884	12.2436	12.4219	25.3043	24.3525	7.47927	8.28486	6.40305	9.10382	4.61295	5.57889	4.95307	3.05884
Mycth_2122073	Ribosomal protein L18ae	974.511	987.164	1319.98	1113.07	986.81	995.507	883.3	971.528	993.136	1030.86	661.776	658.395	1106.88	963.808	599.874	592.468	406.685	377.928	1002.24	1028.76	1126.93	1164.75	841.035	845.672
Mycth_2122076		4.58275	3.8912	0.632963	0.816176	0.920826	0.51633	1.11331	2.33532	1.0412	0.571042	4.75006	1.53178	1.44498	1.0181	1.91308	2.40665	1.55432	1.50405	0.692675	1.18973	1.23982	1.08782	1.31288	2.22387
Mycth_2122102		61.2751	64.3649	108.248	121.468	83.6155	77.8424	73.7615	96.5076	87.4002	82.8517	53.689	61.4572	85.7759	85.2223	52.6702	56.7521	70.749	65.0237	54.3012	57.1665	53.9955	65.4149	79.1543	176.966
Mycth_2122104		2.31789	1.8041	15.0925	10.3011	6.22604	6.38372	13.991	11.2785	53.8113	54.6721	10.1897	17.1091	54.3239	45.1203	19.4865	19.9493	12.411	12.9781	6.95823	7.486	8.70689	5.58392	9.76016	4.26649
Mycth_2122106		3.34957	1.60836	0.542539	0.816176	1.01291	0.671229	0.808616	0.973051	1.72717	1.06214	4.89185	5.80683	1.50781	2.33564	2.36526	1.40023	1.03621	0.852293	1.15446	0.713835	0.481341	0.279726	0.380282	0.115028
Mycth_2122159	FAD-dependent pyridine nucleotide-disulphide oxidoreductase	124.351	119.197	86.6187	109.916	118.21	123.338	143.663	146.797	84.0163	80.5463	139.36	140.779	86.5105	89.4298	106.69	111.602	140.455	140.239	138.726	129.847	141.477	117.276	106.036	74.1627
Mycth_2122175		9.08689	8.09892	6.14878	6.39936	1.57525	1.98738	5.3377	5.49315	4.00765	4.68901	6.27634	5.98523	3.46606	6.91539	3.34706	1.4971	5.09635	4.28827	2.27116	0.76322	3.60249	2.99078	5.34376	6.54284
Mycth_2122196		5.06558	8.29436	1.46593	1.59271	2.28072	2.20894	1.97905	1.75278	2.3996	1.54295	5.26793	4.5151	1.95216	2.8318	2.58455	1.872	2.56652	3.16082	2.18353	1.60731	2.0691	2.30944	2.8746	2.02022
Mycth_2122199		4.6156	4.51366	5.53872	4.92689	4.90466	5.27115	5.71144	5.52835	2.90341	3.22407	6.30626	5.48866	3.58055	4.30632	4.19941	3.65139	8.64685	8.23364	4.55031	4.70743	4.7003	4.96641	4.60565	2.32819
Mycth_2122204		8.55186	8.90249	3.56284	3.25623	6.55909	6.61739	5.00853	5.2769	5.58553	5.26212	14.0348	10.7302	4.75124	5.76606	7.0184	6.07149	7.62796	7.69984	8.02151	8.53299	1.73806	2.69124	1.30907	1.16963
Mycth_2122256	GOLD	226.942	284.393	227.835	202.056	319.419	349.649	251.547	315.086	304.072	264.751	235.004	216.521	273.27	248.813	226.545	217.356	240.89	243.631	293.104	286.086	174.215	182.636	168.58	135.223
Mycth_2122366		2.9368	1.66242	0.676044	0.581151	0.49175	0.919122	2.31559	2.42498	0.719576	1.28081	2.57454	0.966747	0.0671014	1.27929	0.990684	0.31157	4.05805	2.14189	0.657618	0.726115	0.350524	0.331961	0.338471	0.204762
Mycth_2122496	PIG-P	19.9301	21.3964	17.6011	19.9461	18.7764	19.306	16.6253	22.365	20.9139	20.6609	29.8613	23.775	17.5836	17.2226	23.6844	24.9428	20.4804	22.835	20.6097	21.0275	13.6948	13.3303	11.5007	11.2585
Mycth_2122524		0	0	0	0	0	0	0	0	0	0	0	0	0	0	0	0	0	0	0	0	0	0	0	0
Mycth_2122535	Hypothetical protein	1.08266	1.12357	0.117493	0.235669	0.498536	0	0.837503	0.674318	0.477495	0.593592	1.65816	0.452349	0.408165	0.389082	0.753267	0.568565	1.19682	0	0.700028	0.662522	0.0473815	0.201925	0.176473	1.09606
Mycth_2122542	Cupin 2, conserved barrel	0.202757	0.245489	0.586762	0.441351	0.342335	0.209406	0.285172	0.210473	0.894235	0.53267	0.287532	0.225905	0.738916	0.777237	0.258627	0.207042	0.420254	0.508326	0.343354	0.275722	0.192258	0.157566	0.220328	0.357661
Mycth_2122561		1.24843	0.0996617	3.96023	5.3305	0.265323	0.297546	0.810403	0	0.352951	0.52652	0	0	1.6654	0.897308	0.267261	0	0.265396	0.481521	0	0.489718	6.51429	4.02995	6.67872	0.751255
Mycth_2122575		0.0631889	0.0983649	0.445729	1.0316	0.116387	0.0978916	0.111092	0.172183	0.41803	0.454711	0.322592	0.316812	0.381156	0.0908341	0.131892	0.442452	0.218286	0.0950512	0.116733	0.0322231	0.331847	0.235705	0.120163	0.0290777
Mycth_2122605	Aminotransferase, class IV	77.3269	68.0927	104.179	108.172	108.159	105.741	185.65	207.073	71.0824	65.5195	25.591	30.7257	57.6073	53.2049	28.7078	33.1852	120.51	145.508	121.171	132.445	122.8	100.199	57.6855	58.1778
Mycth_2122609		9.13633	14.1121	7.37853	2.775	4.89189	2.1944	2.83894	4.4663	1.56181	1.45616	5.42358	2.48566	2.56327	3.66516	4.58269	1.30178	4.8443	3.40917	2.74761	3.6839	2.13868	1.18883	0.346328	0.977736
Mycth_2122612		3.11627	1.76401	0.819837	0.616666	0.608768	0.780232	2.85555	2.35262	1.18003	1.16493	4.25851	2.05165	1.06803	1.0181	1.83964	1.23979	2.74021	2.36748	1.04671	0.770489	1.48778	1.23287	1.07747	1.60783
Mycth_2122615		18.3258	16.4195	9.59374	8.83704	9.32953	8.85598	13.0741	11.6088	8.70149	8.99697	38.4493	27.5832	10.2989	10.7173	19.8513	19.892	13.2117	11.8332	9.2872	7.5845	3.27112	3.60896	2.80361	1.5539
Mycth_2122625	Glycoside Hydrolase Family 13 protein	5.75001	4.44929	4.81685	8.06972	6.41026	10.1581	6.70386	5.18344	6.19161	6.29129	9.18414	5.77422	5.59052	5.9092	5.47448	6.1364	8.92108	8.39647	8.71222	7.92209	6.79876	6.02061	7.61853	6.22038
Mycth_2122631		0.0671851	0.139448	0.364552	0.146245	0.123747	0	0	0.0523063	0	0.0460445	0	0	0	0	0	0	0.139254	0	0	0.0685218	0	0	0.109511	0
Mycth_2122637		376.025	330.214	1054.37	850.491	544.503	487.586	376.461	355.125	746.391	819.638	469.602	551.175	471.158	423.877	573.827	614.965	317.225	390.132	379.879	435.726	2056.29	2070.75	2622.55	2313.47
Mycth_2122648		0.147807	0	0	0	0	0	0	0	0	0	0	0	0	0	0	0	0	0	0	0	0	0	0.160616	0
Mycth_2122680		30.8479	28.2568	38.0883	35.287	47.397	40.7996	30.105	27.9374	31.2361	30.3096	33.345	37.6136	22.1913	25.5656	23.9811	25.209	58.1751	49.7171	37.2163	36.4377	25.1407	40.0681	36.2576	86.6926
Mycth_2122687	Hypothetical protein	0.989291	1.30667	0.683198	0.734126	0.496954	0.928848	0.284606	0.595157	0.826353	0.215727	1.4922	0.638793	0.678115	0.0646412	0.375438	0.629734	0.434954	0.676423	0.290752	0.550349	0.51167	0.670947	0.268756	0.434549
Mycth_2122693		3.88522	5.92204	2.50343	3.03928	3.13081	3.88723	2.30531	3.781	3.56984	2.74589	3.51241	1.92765	2.014	2.00711	2.02736	2.65669	2.18098	1.82634	2.91583	2.6004	0.797025	2.15122	1.91305	1.56438
Mycth_2122709		12.7729	7.34155	1.81265	2.03179	5.24817	6.08852	8.98236	9.02631	4.62223	4.91558	16.5529	12.808	6.51931	9.7455	12.4415	11.0076	7.26348	8.47366	3.53945	6.31311	1.11798	1.55763	1.06768	2.0346
Mycth_2122713		1.90107	2.26304	1.88104	1.15625	0.87539	2.13666	1.1403	0.783562	0.452102	0.613118	0.142726	0.186891	0.379432	0.924327	0.116707	0.293634	1.27482	0.448575	0.568115	1.02647	0.562811	0.677844	0.789871	0.360219
Mycth_2122766	Glycosyltransferase Family 1 protein	56.718	88.9692	31.7702	29.048	32.6839	33.8398	26.1316	26.2324	54.4164	51.5183	56.4842	57.7591	47.2426	49.5094	62.04	59.6417	38.2496	40.9654	38.3239	41.7652	28.0909	31.3159	35.8231	43.7656
Mycth_2122809	Signal transduction histidine kinase, core	1.68596	2.00782	1.97961	1.98536	1.52722	1.56998	1.74929	1.205	1.48308	1.47747	2.86906	1.87074	1.93809	2.12559	1.76914	2.00785	1.48945	0.997806	1.96577	1.43762	1.04024	0.876323	1.24641	2.83623
Mycth_2122835	Armadillo-type fold	51.4395	47.9832	34.9028	27.8848	27.7483	29.4805	33.2118	32.9873	35.4799	29.6496	45.7077	35.323	38.8228	36.1173	36.4098	33.3116	35.0259	27.8797	31.7675	28.051	24.6156	24.2619	26.71	18.2207
Mycth_2122870		4.03836	3.92426	1.71316	1.11879	1.72431	1.97165	1.9363	2.28656	2.2938	1.13222	2.3428	2.42353	1.38406	1.60961	2.14559	1.6709	3.17056	2.79802	1.76335	1.5726	0.706936	1.23249	1.55586	2.06106
Mycth_2122970		0.0125445	0.0260371	0.0408406	0.0273062	0.0808696	0.0777353	0.0882173	0.0195328	0.046105	0	0.0320211	0	0.00945858	0.0360655	0.0174558	0	0.026001	0.0377399	0.0231744	0.0511764	0.0658795	0.046793	0	0.0519535
Mycth_2123045		1.11461	0.867547	0.907197	0.530737	0.577403	0.791424	0.146969	0.108471	0.972929	0.429686	0.592741	0.407485	0.525261	0.600845	0.678557	0.548759	0.288781	0.41916	0.257387	0.284197	0.152436	0.194891	0.832702	0.256455
Mycth_2123079	Thioesterase superfamily	124.327	118.22	160.714	140.369	131.466	137.84	200.242	232.602	151.919	140.79	122.831	104.017	147.915	139.429	120.987	115.486	151.683	144.007	146.268	139.988	103.733	101.334	102.431	123.432
Mycth_2123119		3.78554	3.54343	1.36938	2.34279	2.4609	2.52979	2.60992	2.36931	2.45524	1.06827	5.36831	3.10126	2.29463	1.97396	2.16901	2.79358	3.69236	1.26541	2.05685	2.4982	2.4688	2.14579	1.85515	1.5029
Mycth_2123181		0.755459	0.784005	1.09312	0.767407	0.765309	0.650194	1.13336	1.01947	0.851474	0.552261	1.62841	1.95696	0.436706	0.832579	1.19139	1.49877	1.23527	1.1869	0.674546	0.719123	0.661235	0.587079	0.602012	0.567811
Mycth_2123212		0.54393	0.705604	0	0.296	0	0.140442	0.0956276	0.105868	0.0999556	0	0.115703	0	0.307593	0	0	0.11902	0.28185	0.272734	0.25121	0	0	0	0	0
Mycth_2123216		0.298207	0.154738	0	0	0.137316	0	0	0	0	0.408746	0.126867	0.498377	0.112424	0	0	0	0.103015	0.149525	0	0.15207	0.978803	0.417135	1.13417	0.343065
Mycth_2123217	Zinc finger, CCHC-type	0.409586	0	0.111123	0.111446	0.282904	0.105754	0	0.0797198	0	0	0.261377	0	0.0772071	0.0735975	0.356213	0.0896233	0.141491	0.102686	0	0	0.0448126	0.286466	0.055635	0.0471198
Mycth_2123230	Nucleic acid-binding, OB-fold-like	159.799	160.094	148.107	168.221	144.8	159.528	155.256	148.877	164.171	140.333	247.887	191.833	159.534	181.553	166.187	157.511	182.37	165.008	149.156	148.767	124.256	109.944	116.248	82.9029
Mycth_2123265		0.506139	0.262632	2.24285	3.85608	0.582657	0.65342	1.21611	0.952286	0.310036	0.404689	0.861312	0.810636	0.381629	0.75789	0.498876	0.812169	0.524535	0.380677	0.701269	0.731295	2.67653	2.00597	2.2	0.951049
Mycth_2123273		4.08757	4.99803	11.1996	11.4083	9.54151	8.86121	8.4528	6.04959	8.44863	8.29316	6.95595	8.72516	8.36116	9.04654	9.43287	11.902	8.33248	6.9401	8.74749	8.09013	4.72901	4.9063	6.35485	3.35224
Mycth_2123297		5.4993	5.25312	1.08508	2.04044	2.64737	2.71073	3.55967	2.8705	1.51587	1.6703	1.59517	1.20105	1.36645	1.61698	1.39133	1.42211	4.96519	2.94542	3.05931	3.05929	2.92633	3.61313	3.12374	4.22727
Mycth_2123303		18.2051	18.4419	10.5333	9.88067	18.8115	20.0987	16.0624	16.2787	13.2044	10.6564	19.0236	15.1722	10.1584	10.3083	14.6821	16.6949	17.0818	17.7238	20.9639	20.3403	7.77703	8.01563	9.34037	5.97752
Mycth_2123311		0	0.187661	0	0.196808	0.333065	0.186758	0	0.281564	0.265839	0.247856	0.461581	0.151104	0.272689	0.12997	0.629058	0.633084	0.374801	0.725356	0.501084	0.184426	1.89929	2.19218	0.392997	0.998539
Mycth_2123347		11.8167	9.99921	6.21454	5.44117	12.1382	11.9225	10.9307	7.1475	6.01337	4.85905	9.1263	7.7475	6.99075	8.16657	5.43883	4.93263	11.7438	9.48005	13.5177	12.0518	2.74483	3.89921	3.65466	2.8025
Mycth_2123382	Glycoside Hydrolase Family 71 protein	3.27481	1.33515	0.846162	0.975916	0.682171	0.120793	2.8787	4.58316	1.11762	0.828272	1.02832	0.781858	0.499721	1.56918	0.813735	0.204736	2.93594	2.38486	0.396117	0.477138	0.511851	0.727116	0.529554	0.125581
Mycth_2123392		4.41502	3.66548	0.718688	0.360389	1.11815	1.02595	4.89005	5.58556	1.94719	0.378222	1.69047	2.8592	1.49802	1.82464	2.15023	1.15928	4.80427	2.6565	1.32538	1.68857	0.869482	0.514647	0.239881	0.406332
Mycth_2123395		5.85171	6.07283	2.41919	1.81967	4.87585	5.18023	3.52725	3.47108	3.07241	3.81943	7.11289	6.98545	3.36167	6.80958	4.26522	5.12175	5.00554	5.86824	4.37559	3.97875	2.80483	2.59855	3.93641	1.28228
Mycth_2123398	High mobility group box, HMG	26.0209	28.1133	7.22686	6.15175	17.6416	18.0859	16.6944	13.3455	13.8693	12.5367	14.6727	12.6923	11.995	14.4922	10.9683	11.0996	21.6557	18.4062	23.2187	21.8639	6.78226	8.22265	6.78976	5.44789
Mycth_2123414		0.252756	0.19673	0	0.0687732	0	0	0.177746	0.295171	0	0.216529	0.860245	0.475218	0.52409	0.408753	0.747386	0.16592	0.0436571	0.126735	0.116733	0.0644461	0	0	0	0.116311
Mycth_2123451		10.7122	10.2901	16.8131	13.6823	30.3297	26.79	20.4205	28.6036	13.2103	15.957	26.8166	28.1116	14.9524	16.5441	18.9097	19.7591	22.7535	17.1346	21.4248	25.9137	13.8704	17.1721	10.2455	4.84794
Mycth_2123458		10.8305	10.6153	0.81621	0.654867	0.831188	1.55356	1.05783	2.92776	0.773993	0.824726	0.63995	1.13127	0.680515	0.432467	0.732602	1.18493	1.97462	0.754241	1.25049	1.38074	2.96239	2.24441	4.41339	4.63776
Mycth_2123495	Zinc finger, RanBP2-type	0.287403	0.298263	0.534676	0.22343	0.567175	0.21202	0.404223	0.223755	0.331978	0.196968	0.349345	0.343086	0.185745	0.383631	0.285659	0.251551	0.255299	0.329388	0.341318	0.167498	0.646861	0.765755	1.00385	0.661271
Mycth_2123512	Pyridoxamine 5'-phosphate oxidase-related, FMN-binding core	32.5314	23.5862	76.6179	68.249	51.5938	48.1947	66.2588	59.625	62.0043	64.2672	78.652	74.849	68.882	70.2374	66.5284	60.7914	66.68	62.5653	43.3972	44.1516	89.7126	92.4946	95.5364	99.1066
Mycth_2123530	Aux/IAA-ARF-dimerisation	0.515086	0	0	0	0	0.0886628	0	0	0.252413	0.235338	0.219134	0	0	0.061703	0.47783	0.0751387	0	0	0	0	0.0375702	0.0800562	0.0932871	0.0395045
Mycth_2123570		12.0292	13.1351	0.510822	0.284615	6.30978	5.40161	10.5558	9.81314	1.19178	1.00363	4.27211	2.92816	0.749265	2.10512	1.23721	1.00709	9.86476	7.39528	10.29	9.81484	0.503556	0.292636	0.284167	0
Mycth_2123653		3.49955	1.29707	2.17016	2.17647	1.61145	1.03266	2.10943	3.69759	1.83742	1.3705	3.61572	1.87991	0.753904	4.67128	3.82615	1.75029	2.24513	1.50405	1.38535	2.03953	0.656373	1.16552	1.76559	2.0705
Mycth_2123684	WD40 repeat	12.664	13.3176	7.85025	8.21908	11.9795	11.5784	8.97421	8.57146	11.2927	10.6622	14.5126	14.5724	11.8087	11.9887	13.0541	11.7543	11.2597	11.3856	13.7171	13.227	5.30093	5.37849	4.96668	5.23947
Mycth_2123711		6.1381	5.68404	0.614878	1.64444	4.26138	3.21846	2.12506	3.60245	0.76355	1.48852	20.7301	16.9656	1.42404	1.08597	8.47551	7.60404	3.65362	1.89398	3.48903	1.44467	1.52911	1.67317	1.84708	1.30365
Mycth_2123876	Protein of unknown function DUF907, fungi	5.41588	5.10785	4.13007	5.4564	3.77449	5.23444	7.24412	5.59824	3.60443	2.85902	8.7649	7.55291	4.74578	4.30034	5.67764	5.8613	9.0006	8.78898	5.71239	5.07577	4.16386	4.45333	3.94667	3.2921
Mycth_2123911		30.2208	27.514	32.4128	39.9792	29.3157	30.0263	28.6107	23.5625	33.8811	36.2035	42.1677	41.154	32.4404	37.4132	39.5029	43.647	34.4382	35.9513	29.3622	32.9834	23.8721	23.5708	37.8292	61.0107
Mycth_2123928	Protein kinase, core	3.1577	2.99812	0.656194	0.804347	0.866231	1.45715	0.472468	0.784594	7.6547	8.56427	11.3759	9.99315	5.52168	7.09852	5.60931	6.35085	0.974779	1.078	0.930867	0.753739	0.382236	0.375916	0.109511	0.834747
Mycth_2123955		10.4602	8.36775	7.56773	9.36858	9.83395	7.31468	15.3249	26.7215	8.7301	8.51291	6.0262	7.55712	7.22975	7.51827	12.5086	12.2071	4.51683	3.27805	5.1329	7.8901	1.76435	3.55634	2.84167	5.716
Mycth_2123970		14.5911	10.9275	1.79566	2.78318	6.6495	8.38922	6.45275	3.3962	1.8797	1.75254	9.59925	4.39939	2.60864	2.91915	2.40712	2.63318	4.88457	2.71527	7.08612	4.29565	1.71161	1.96386	1.55286	2.28427
Mycth_2124049	COPI associated	219.674	210.739	266.979	249.114	261.578	267.885	221.367	242.85	263.623	252.104	299.856	286.894	278.242	277.265	264.512	260.526	245.095	225.63	234.431	230.132	171.946	186.221	171.243	234.119
Mycth_2124085	Regulator of chromosome condensation, RCC1	18.9074	17.4726	31.4055	33.458	24.026	19.7219	20.0107	16.7303	23.4864	23.8146	12.9525	17.1704	22.4692	22.8106	11.7514	12.7824	25.6244	25.9464	22.3336	20.5454	18.0323	21.5696	16.2935	19.0597
Mycth_2124094		66.3248	49.4615	38.7011	28.6568	12.8916	17.8994	43.1262	29.8402	70.5569	70.5808	118.539	138.417	154.299	156.667	57.5082	54.5507	80.3642	66.8465	30.1698	30.253	78.1814	43.2021	53.2395	98.9239
Mycth_2124155		18.867	18.2463	7.67013	9.66322	9.52153	9.16974	7.84573	7.04877	8.20083	9.32741	9.94012	8.39534	9.82148	8.39669	8.57507	9.66268	8.47488	10.8367	9.65778	8.28077	8.00129	9.91377	8.06116	6.53168
Mycth_2124177	Nucleic acid binding, OB-fold, tRNA/helicase-type	107.302	115.635	44.1519	35.1549	127.215	133.581	67.7577	74.1931	64.0888	67.0695	83.6196	77.1444	53.4419	47.6174	57.8882	61.4748	86.3847	88.2157	146.045	139.062	57.7267	63.6182	59.7191	67.8881
Mycth_2124179		2.86102	4.71567	2.55692	1.64851	1.7049	1.56433	1.89362	2.35844	1.97932	1.61475	4.15271	4.92209	2.15721	2.17732	1.17092	1.91492	4.30217	3.37542	2.64268	1.54479	0.957482	2.66801	1.28016	1.54889
Mycth_2124216		5.51877	5.26912	1.43738	1.32143	3.86268	2.96387	4.57957	6.18709	6.65289	5.59769	13.5237	6.91741	7.40686	4.91861	9.21529	8.59801	6.17692	3.20993	5.09761	4.84057	1.93218	1.54394	0.659673	0.863455
Mycth_2124220		3.16626	3.71826	8.31894	6.89215	8.36417	10.5848	5.80094	5.57882	11.4532	12.9055	21.3398	17.8243	16.3346	13.4748	20.696	20.5659	6.21729	8.10514	10.0823	7.73322	11.4865	9.7904	8.4658	4.90785
Mycth_2124224		8.45418	11.0947	9.22317	8.32499	11.205	14.1828	9.12237	12.1539	8.22003	8.03185	14.3487	12.2601	8.93773	6.88021	10.0835	10.2185	11.7129	11.0349	12.6018	9.71729	4.40461	3.12851	3.35392	2.38773
Mycth_2124283		3.11794	3.75766	0.982349	1.64201	0.277882	0.103877	1.34388	2.50575	1.77436	1.99898	4.45011	2.43733	2.19926	2.31331	3.14901	2.729	1.18133	1.61381	0.929031	0.718059	1.84872	1.31311	1.20224	1.3885
Mycth_2124399	cell wall glucanase	3.90891	2.95026	0.707002	1.09582	2.45447	2.75256	2.33238	2.39771	1.08837	1.01474	1.46141	1.73216	0.759158	0.808803	2.06033	1.08859	3.19169	2.6133	1.8053	1.63091	0.466551	1.60168	0.7723	0.872127
Mycth_2124418	Peptidase S26A, signal peptidase I	2.40677	0.780536	0.326484	0.49115	0.138531	0.155356	0.423131	0.351332	0.995133	0.412363	0.38397	0.125697	0.226838	0.216233	1.25589	0.526636	0.207854	0.90509	0.972605	0	0.263324	0.140275	0.572106	0.484542
Mycth_2124443	Pyruvate-formate lyase-activating enzyme, predicted	23.2154	22.5144	6.40767	10.5158	15.1597	14.6448	15.0991	11.945	8.6146	8.12382	20.3241	18.9508	9.03892	10.8347	11.8885	11.6279	15.1433	14.2198	18.7994	16.4236	6.63628	6.00674	6.85365	10.5801
Mycth_2124479		12.5803	11.3614	7.39938	7.65607	13.4209	10.6869	11.7002	12.9531	9.3179	7.40419	11.5008	8.36577	8.43563	8.71424	7.61693	7.75393	12.0257	10.8102	10.6445	11.2145	2.76332	3.47023	2.92194	3.00502
Mycth_2124482		0	0	0	0.163717	0	0	0	0	0.11057	0	0.12799	0	0	0	0	0	0	0	0	0	0.329155	0	0.163459	0
Mycth_2124493	Beta tubulin, autoregulation binding site	1.68447	2.06596	0	1.33333	4.6539	5.37728	2.79991	2.02675	2.36382	1.88907	8.99043	7.80566	1.73194	1.21071	1.59815	3.48481	2.85659	2.76419	4.10197	3.90451	0.804205	0.142803	0.582414	0.140935
Mycth_2124505		0.101783	0.105629	0	0	0	0	0	0	0	0	0.346416	0	0	0	0	0	0.140644	0	0	0.207617	0	0	0	0.0936753
Mycth_2124533		8.28375	7.59195	6.53794	6.0886	7.9261	6.44432	10.8186	10.8046	8.14512	7.15176	14.0967	7.82105	8.19274	8.27366	10.1796	9.13363	10.2572	10.1412	7.25409	6.58329	3.95486	3.11003	5.78675	10.0991
Mycth_2124537		1.33973	1.73794	0.908687	0.820196	2.00495	2.33493	1.1188	1.69493	8.18602	8.20612	12.183	10.0756	7.00797	9.50894	11.302	10.6268	2.14049	1.84733	2.62966	1.96418	0.183224	0.70276	0.500441	0.616504
Mycth_2124607		0	0	0	0	0	0	0	0	0	0	0	0	0	0	0	0	0	0	0	0	0	0	0	0
Mycth_2124653	Beta-lactamase-like	7.77043	5.65604	0.761277	0.528571	1.24238	1.449	2.61837	2.52066	0.872628	0.665672	6.24429	4.68949	0.895112	1.04719	2.77824	2.92826	3.2808	2.70569	0.897179	1.1007	0.779313	0.905779	0.586376	1.01809
Mycth_2124673	Glucose-methanol-choline oxidoreductase, C-terminal	1.09077	0.660325	0.690505	0	0.0837114	0	0.319611	0.283069	0.267261	0	0.850757	0.607647	0.274147	0.0653326	0.505937	0.159117	0.0628009	0	0	0.370824	0	0.339062	0	0.167313
Mycth_2124691		4.88687	5.80654	0.307439	0.308333	5.21801	4.09622	1.29496	0.882233	1.71799	2.42693	1.62707	1.89383	3.25749	2.34163	5.56821	2.04565	2.20196	1.13639	2.48593	2.31147	1.05384	0.660464	1.69316	1.53179
Mycth_2124694		94.2607	65.7495	9.68898	12.8005	36.1308	34.4012	74.9807	97.5803	8.51894	7.6485	81.7371	76.5424	10.2919	14.4385	52.5613	47.7882	104.804	93.58	62.8025	52.1831	13.2998	12.8891	14.3196	10.5082
Mycth_2124700	Zinc finger, CCHC-type	0	0	0	0	0	0	0	0	0	0	0	0	0	0	0	0	0	0	0	0	0.265675	0	0	0
Mycth_2124711		0	0	0.172396	0	0.146299	0	0	0	0	0	0.811002	0	0	0	0	0	0	0	0	0	0.208567	0.296283	1.12206	0.0731018
Mycth_2124737	Hypothetical protein	2.78653	3.47019	0.907197	1.06147	2.05299	1.72674	2.84139	3.25414	1.94586	2.76908	2.9637	2.32848	1.47073	0.600845	2.32648	2.43893	2.40651	2.23552	2.31649	1.13679	2.25606	1.94891	1.2112	2.17987
Mycth_2124742		1.06653	0	0.0723386	0.0725489	0.245554	0	0.0937525	0.311376	0.0979957	0.228417	0.964191	0.724113	0.201041	0.239553	1.15944	0.350058	0.184216	0.267386	0.184713	0.0679843	0	0	0.0724347	0.276067
Mycth_2124743		1.09663	1.13807	0.297522	0	1.00994	0.849446	0.192798	1.28066	1.00762	0.751565	1.39963	3.43639	0	0	0.57224	0.719877	0	0	0.759708	0	0	1.02265	0	0
Mycth_2124750	Soluble quinoprotein glucose dehydrogenase	0.0386314	0.0801823	0	0	0	0.159593	0	0	0.056793	0	0.0328702	0	0.0291281	0	0.0537558	0.101437	0.0533807	0	0	0.0788	0	0	0.0419792	0.0888851
Mycth_2124828		36.4445	46.1184	17.7429	21.0868	28.3895	27.9693	31.2512	34.4856	22.13	21.6202	18.0173	17.8751	21.7227	18.7917	17.8898	16.3274	26.5728	24.5576	26.4782	19.907	16.8321	19.8811	17.7273	13.622
Mycth_2124857		1.15239	0.59797	3.1265	1.56779	1.06129	0.297546	0.405202	1.79437	1.90593	2.76423	1.22567	2.40742	1.73781	0.621213	7.61693	4.79105	0.199047	0.288913	1.06445	0.881492	0.126083	0.80599	2.34799	22.8028
Mycth_2124880		2.40914	4.44475	3.92166	6.84645	1.2326	0.41469	2.44716	3.23022	1.18058	1.46762	4.32747	4.02626	1.91741	4.13653	2.23489	1.64004	4.25365	1.74485	0.494508	0.819024	3.45587	2.37143	1.67256	1.23179
Mycth_2124896		0.796773	0.183751	1.63327	0.48177	1.63063	1.18864	1.43192	0.551395	2.99346	3.70106	1.6572	1.70149	1.46854	0.954468	2.15583	1.85968	0.67282	1.68683	1.63548	1.0835	5.23048	3.05465	1.82784	2.68877
Mycth_2124903		34.7579	33.7773	8.18918	5.64125	6.52837	5.74678	8.68367	11.1565	3.75394	4.64925	4.02107	2.03821	5.28747	4.16371	1.69705	2.00145	9.79525	8.8669	6.6182	5.20857	4.57009	4.76245	3.35457	2.1747
Mycth_2124936		0.246345	0.383481	0.133669	0.402173	0	0.254424	0.0866192	0	0.0905395	0.0844149	0.209607	0	0.464361	0	0.257093	0	0	0	0	0.251246	0.539051	0.34459	0.334617	0.113361
Mycth_2124937	Zinc finger, CCHC-type	0.241104	0.125107	0.26165	0	0.111022	0	0.0847762	0	0	0.0826188	0	0	0	0	0	0	0.249867	0	0	0	0.0527581	0.674516	0.196498	0
Mycth_2124971		0.922363	0.82047	10.0096	7.09883	5.27869	5.57957	3.61383	4.51375	9.20134	8.75951	2.74682	4.51437	4.3218	5.68241	6.05066	6.3431	2.77663	3.96415	4.19901	4.90515	2.6238	3.13336	4.33134	4.85078
Mycth_2124981		0	0	0	0	0	0	0	0	0	0	0	0	0	0	0	0	0	0	0	0	0	0	0.131935	0.335224
Mycth_2124996	Glutamate-cysteine ligase catalytic subunit	44.1101	38.9735	44.5405	76.8794	63.3708	69.6164	67.127	66.8054	24.7652	22.9615	30.121	30.1487	31.1406	36.1635	22.6915	24.7753	40.6664	36.4396	57.8285	54.4198	25.1242	23.5802	23.3048	29.6391
Mycth_2125016		0.949347	1.40746	1.52084	1.37766	1.24899	1.40068	1.46239	1.5838	1.6615	1.98285	2.23097	3.81537	1.63613	1.42967	3.39691	2.5719	2.31127	2.44807	1.00217	1.52151	2.51261	3.28827	3.97909	1.66423
Mycth_2125036	MFS general substrate transporter	32.5362	26.6384	1.11796	3.36363	4.0321	4.07849	8.21045	7.41877	2.77654	2.82406	45.653	38.3071	2.97754	4.87453	5.07694	8.86637	19.6323	14.3771	4.83706	4.728	4.84656	3.60253	1.95903	1.42216
Mycth_2125110		4.19427	5.9564	1.3176	1.68182	1.62639	2.62188	2.48383	3.09354	2.67738	2.95014	8.35841	7.28634	3.16248	3.41129	8.06338	9.17766	4.04169	2.6565	2.5488	3.03943	2.1254	2.16152	2.27887	1.52374
Mycth_2125134		7.98555	8.40569	6.56145	4.34563	3.78218	3.88807	5.61571	1.77631	3.60578	2.97095	3.59145	6.86356	2.92454	2.62383	5.55597	5.29198	5.28075	4.91927	4.7418	4.77031	12.6312	12.6596	30.6814	77.7989
Mycth_2125144		1.03017	0.890915	1.49061	0.934342	0.632486	0.886628	0.482968	0.133672	1.8931	0.941354	2.19134	1.57819	0.906208	1.85109	0.597287	0.751387	1.18624	0.344361	0.158592	0.700445	0	1.2809	1.58588	1.58018
Mycth_2125169		0.635433	0.494583	0	0.345794	0.292599	0.164068	1.34057	0	0.467082	0.435486	1.75717	1.06196	0.718675	0.685076	0.994734	0	1.2073	0.955842	0.146735	0.162019	0.27809	0	0.258937	0.365509
Mycth_2125192		0.763947	0.792814	0.621787	0.311797	1.23122	0.591749	1.14162	2.15602	0.98271	0.392671	1.05628	0.797963	1.15203	1.50999	1.59456	0.250744	1.58343	1.0534	1.23488	0.876539	1.42091	1.06862	0.985803	0.219716
Mycth_2125197		3.73952	1.41121	9.77656	6.10499	10.6447	8.42651	16.1372	19.7179	37.1085	34.1323	14.029	19.6012	26.6581	23.0905	34.0597	23.5064	24.1922	18.9209	12.0895	10.2282	20.457	19.3384	19.1173	16.1913
Mycth_2125234		4.75094	4.27307	3.8955	2.87267	4.08366	5.88809	4.67744	5.5893	3.56984	5.64374	6.2882	5.46977	3.3434	6.37418	4.84804	4.62033	4.88716	3.8115	5.55861	3.66102	2.67985	2.55981	2.29451	2.91499
Mycth_2125251		3.51975	5.16731	0.55898	2.52272	1.97652	1.68459	3.98448	2.53976	2.71344	2.05921	9.27669	5.59542	0.841479	0.863842	2.80725	2.70499	3.44009	2.49662	3.01325	1.13822	1.54038	0.880618	3.2184	5.60964
Mycth_2125279	AIG2-like	75.2761	65.5204	67.6028	70.9505	91.5159	111.89	46.6973	58.5327	45.3782	41.6045	48.9513	50.8838	41.6884	41.9546	39.3127	43.0792	68.3978	67.9961	84.1105	71.6301	54.1568	47.3792	53.9409	61.5866
Mycth_2125321		0.0876176	0.181857	0.285253	0.381443	0.0806909	0.0904909	0.554541	0.341069	0.128809	0.300238	0.372754	0.512506	0.462446	0.755702	0.0609602	0.230064	0.0605349	0.527191	0.323724	0.268083	0.766897	0.408534	0.238026	0
Mycth_2125404	Protein of unknown function UPF0057	25.7709	27.8828	186.05	122.935	125.064	98.347	40.616	16.7909	166.458	161.085	41.2114	53.9132	158.758	138.067	124.875	123.659	15.027	13.9299	96.905	90.781	256.362	292.649	413.409	392.608
Mycth_2125469	Alanine dehydrogenase/pyridine nucleotide transhydrogenase, conserved site-1	62.3203	54.2004	16.8792	15.9787	22.5668	22.4489	65.5112	49.8657	44.6373	43.5868	136.924	127.758	56.0518	55.6801	97.5093	99.0997	85.6879	84.7013	27.4553	23.6721	45.9763	39.5016	43.3901	30.7338
Mycth_2125509		4.35967	4.01605	1.11635	0.426513	0.631575	0.961237	1.96353	2.63144	1.36827	1.24214	4.50141	3.8477	0.997239	0.915409	2.79468	3.47284	4.26431	2.70179	1.67413	1.14907	0.107189	0.456805	0.558916	0.495912
Mycth_2125560	Phosphatidylserine decarboxylase-related	4.16613	3.11296	0	0.181372	0.383677	0.51633	0.410167	0.58383	0.244989	0.342625	3.75751	3.20281	0.314127	0.65877	0.86958	0.802216	0.748377	0.334232	0.615711	0.339922	0.255256	0.0777016	0.135815	0.15337
Mycth_2125565		0.739036	1.53392	0.320806	0.804347	0.816732	0.763271	0.727601	1.49596	1.08647	2.32985	1.44629	1.17335	1.6717	2.54967	1.13121	1.29369	0.919077	0.889349	0.477845	0.678365	0.840919	0.34459	0.722772	0.986238
Mycth_2125573	Hypothetical protein	0.0586132	0	0.0636081	0	0	0.121071	0.123656	0	0.0430843	0.0401698	0.149616	0	0.132583	0.0842565	0	0	0.121487	0	0	0.0597793	0	0	0.0955388	0
Mycth_2125577		0.662253	0	0	0	0	0.45598	0.15524	0.171863	0	0	0.187829	0	0	0	0	0	0.305033	0.221375	0	0	0	0	0	0
Mycth_2125585		0.426278	0.0552982	0.173477	0.115987	0.0490722	0	0.112415	0.29039	0.195838	0.146072	0.544058	0.445259	0	0.191492	0.148292	0.139913	0.2577	0.267176	0.196873	0.217379	0.0932777	0	0.0868535	0.14712
Mycth_2125592	Calcium-binding EF-hand	1.9555	2.49772	0.652968	2.29203	1.80091	1.24285	1.48096	2.10799	4.64396	2.57727	0.63995	1.25697	2.04155	2.37857	2.51178	4.73972	1.66283	1.65933	1.11155	1.68758	1.77744	1.26248	2.53361	1.24596
Mycth_2125728	FAD linked oxidase, N-terminal	8.15646	5.62157	4.66226	7.79303	5.9061	7.13784	6.08619	6.83488	4.98863	6.18733	8.31748	6.91978	5.21105	6.57849	8.44735	7.62947	8.64651	7.86732	6.78635	5.39766	5.42249	5.22565	3.99187	3.23763
Mycth_2125822		20.0883	19.2438	4.86312	4.37272	9.53473	9.41598	16.0828	16.7223	9.08687	6.56594	19.8536	11.7504	9.43751	9.32949	12.3638	10.0085	13.879	10.6924	8.99218	8.668	5.07198	5.04354	8.56375	12.3017
Mycth_2125843	GCN5-related N-acetyltransferase	18.7976	24.627	18.591	16.5412	13.6282	15.8341	15.5629	23.4051	13.6214	13.5223	13.4987	10.5832	14.475	15.4751	11.6408	11.4936	16.0268	15.5752	14.5923	13.6648	10.0644	11.4377	10.9014	6.71762
Mycth_2125853	Zinc finger, RING-type	2.61934	2.50625	3.12479	3.25519	4.84163	4.79651	3.13533	3.03719	3.05875	3.06827	4.59967	4.3465	3.10955	3.87211	3.25708	3.13809	4.14561	3.63272	5.45661	5.8734	1.47152	1.50716	1.3727	1.53018
Mycth_2125854	Helicase, superfamily 1 and 2, ATP-binding	4.61075	6.1419	2.27779	2.20951	6.81299	5.15285	3.84737	4.79513	3.84445	3.23066	7.81698	5.00294	3.71	3.8086	3.37552	3.61396	6.44243	5.31389	5.11701	5.93074	2.06301	1.95733	1.43953	2.05839
Mycth_2125911	Adrenodoxin reductase	6.75555	4.52311	13.6377	19.4882	13.1788	15.8297	11.647	10.632	8.97038	9.60814	15.2046	13.2022	11.9127	11.2774	11.422	9.31431	11.0662	9.61561	13.52	13.7058	5.59507	4.70792	4.45984	3.45968
Mycth_2125938	Glycoside Hydrolase Family 10 protein	0.293066	0.15207	0.15902	0	0	0	0.103047	0.228164	0	0	0.37404	0.244892	0.110486	0.210641	0	0.897778	0.202479	0	0	0	0.0641284	0.273295	0	0
Mycth_2125944		19.8788	17.6401	7.50359	9.72033	5.30645	4.46319	15.3977	12.4485	7.30608	5.42974	21.5717	13	10.3183	12.0101	10.5234	7.56481	21.3975	13.5789	7.05198	8.08034	5.42157	7.38824	6.57437	6.29728
Mycth_2125965	Methyltransferase type 12	35.0461	30.1765	16.4255	14.3427	31.0882	31.7079	30.9245	36.8382	15.4075	15.6741	53.1795	43.3693	17.3165	19.0808	29.1671	30.6743	43.3464	35.1451	31.3131	30.3867	47.3081	52.7629	32.1164	22.4769
Mycth_2125988		2.25137	3.00816	0.732967	1.34768	1.63279	1.83109	1.82072	2.12525	0.930878	0.617179	1.17331	0.846581	0.572917	0.970902	1.21396	1.18231	2.50819	1.74974	1.97558	1.83693	1.20697	0.761064	1.1162	1.03601
Mycth_2126094	Heterokaryon incompatibility	6.44745	6.44777	3.68927	2.04138	4.42631	2.66355	4.20432	6.47985	3.79142	3.21359	6.88233	4.70193	3.88911	3.286	5.87236	2.77029	6.96527	5.99544	3.68153	3.4672	1.48778	1.42114	1.40124	0.970993
Mycth_2126111	Polyprenyl synthetase	0	0	0	0	0.419305	0	0.640363	1.29972	0.111558	1.04011	0	0	0.228864	0.218164	0.211184	0.132834	0	0	0	0.154786	0	0	0.0824591	0.279353
Mycth_2126152	ArgE/DapE/ACY1/CPG2/YscS, conserved site	78.2043	65.891	87.1938	86.4369	104.941	103.93	111.323	107.147	70.0582	67.3258	121.962	120.105	78.7022	74.1758	75.3305	70.1991	118.696	104.674	98.1619	97.424	76.8582	77.9236	66.8986	58.7299
Mycth_2126239	NAD(P)-binding	0.506318	0.375322	0.392475	0.551063	0.799355	0.821734	0.864718	0.394189	0.265839	0.892283	2.89257	2.05501	0.327227	0.831808	0.855519	0.823009	1.74907	0.942962	0.601301	0.516392	0.158274	0.202355	0.0392997	0.0998539
Mycth_2126246		4.70475	8.66256	0.329399	0	0.139768	0.940459	0	0.827093	0	0.104011	0.645664	0.380458	0	0.327246	0.316776	0	0.943695	0.30439	0.140184	0.154786	0.265675	0.283056	0	0.209515
Mycth_2126285	Hypothetical protein	1.06236	1.43326	0.230579	0.115625	1.36973	0.658321	0.373545	0.330837	0.234271	0.364039	5.1524	4.26112	0.160205	0.458145	1.40437	1.39476	0.880782	0.745756	1.76632	1.9503	0.139479	0	0.461771	0.244434
Mycth_2126287		3.77729	5.88004	2.50506	1.82716	1.35282	0.650194	2.36118	1.47039	2.62229	3.73927	8.9277	9.46917	3.32276	4.97737	1.60604	2.57141	1.73982	0.841771	1.74451	0.642074	6.79603	6.45787	7.52516	7.43562
Mycth_2126295	FAD linked oxidase, N-terminal	2.33234	2.86056	0.26845	0.692307	0.0325448	0.182487	5.06965	3.65916	0.12988	0.0968753	0.841913	0.442944	0.0532905	0.203196	0.295042	0	103.692	118.789	0.293775	0.252291	0.17012	0.0988636	0.0384009	0.130094
Mycth_2126322	Hypothetical protein	0.412068	0.21382	0	0	0.284619	0	0.0724451	0.080203	0	0	0	0	0	0	0.143349	0.360666	0.213523	0.103308	0.0951553	0.210133	0.225421	0	0.0559722	0.379243
Mycth_2126499	Carboxylesterase, type B	0.109663	0.455229	0	0	0	0	4.39578	4.95189	0.241828	0.225469	0.0933088	0	1.48835	1.57641	1.98376	3.35943	0.0757662	0	0	0	0	0	0.3575	0.0504638
Mycth_2126511	Heat shock protein DnaJ	18.6928	16.434	13.9267	14.547	14.7175	14.4043	17.198	18.3233	15.449	17.3577	23.8164	25.2511	15.1898	11.3818	20.6539	22.8884	27.536	23.2134	13.0168	11.3598	16.1282	16.7995	14.6819	7.17564
Mycth_2126533		38.9823	42.1203	78.9146	79.0025	64.3333	63.7273	44.9169	42.4012	49.9141	53.016	36.4892	36.1616	52.5079	54.1982	32.5826	37.4973	44.2488	49.2677	59.2779	62.9757	74.4839	65.022	72.6582	68.9803
Mycth_2126562	Ribosomal protein L7/L12, oligomerisation	220.793	218.645	306.209	326.865	303.194	289.476	203.146	229.636	266.526	250.704	105.96	117.966	227.524	232.448	151.501	151.828	178.073	180.686	273.439	293.708	326.098	336.795	298.644	349.433
Mycth_2126564	Hydroxymethylglutaryl-CoA reductase, class I/II, catalytic	12.7981	13.9803	12.3867	12.1132	15.7675	15.7145	14.0601	11.0045	20.0065	19.0884	18.2944	19.0123	18.1488	18.2065	17.9472	16.8772	18.1495	17.4547	18.0386	19.0184	11.036	10.8032	10.075	7.65612
Mycth_2126592		13.4443	14.3211	7.00575	6.18815	8.50882	9.11404	9.70437	7.97698	6.5302	5.84492	18.192	14.7976	8.84196	8.93941	8.1589	7.672	12.3576	12.4132	9.30002	8.6378	6.22068	6.46196	6.7898	8.63951
[truncated: 7,294 more rows]

## Sheet: Table S3
	Table S3 Transcriptomic profiles of 26 sugar transporters with robust expression levels (RPKM > 20) in at least one tested condition.
[truncated: 27 more rows]

## Sheet: Table S4
Table S4. Genes showing significantly different transcriptional levels in strain ∆Mtlat-1 compared with the WT when grown on 1 × VMM with 2% arabinan for 4 d.
[truncated: 620 more rows]

[truncated: 4 more sheets: Table S5, Table S6, Table S7, Table S8]
